# Supplementary material for: Pooled Sequencing of 531 Genes in Inflammatory Bowel Disease Identifies an Associated Rare Variant in BTNL2 and Implicates Other Immune Related Genes
Source: PLoS Genet. 2015 Feb 11;11(2):e1004955. doi: 10.1371/journal.pgen.1004955 (PMC4335459; doi:10.1371/journal.pgen.1004955)
Supplement: S1 Table — (XLSX) [file pgen.1004955.s006.xlsx]

## Sheet: SNVs
gene	pos	chr	theta	pval	Fcase	Fctrl	effect	AvCov	Rdev	fitpval	ref	alt	type	rsid(dbSNP132)	rsid(dbSNP138)	1kG	consequence	consequence2
MTOR	11103914	1	-0.133467	0.239444	0.220698	0.244505	prot	830.737	36.5927	0.441157	C	T	exonic	rs11121691	rs11121691	0.233	synonymous SNV	MTOR:NM_004958:exon49:c.G6909A:p.L2303L,
MTOR	11113233	1	-0.131511	0.249929	0.237206	0.261817	prot	304.571	44.7224	0.0837064	G	A	exonic	rs2275527	rs2275527	0.233	synonymous SNV	MTOR:NM_004958:exon39:c.C5553T:p.S1851S,
MTOR	11113819	1	-0.049244	0.833459	0.0400589	0.041996	prot	1443.29	35.0222	0.693584	G	A	intronic	rs12732063	rs12732063	0.042	0	0
MTOR	11127645	1	-0.115947	0.259248	0.27442	0.2981	prot	1603.45	41.7698	0.393821	C	T	exonic	rs1057079	rs1057079	0.767	synonymous SNV	MTOR:NM_004958:exon33:c.G4731A:p.A1577A,
MTOR	11211345	1	-0.0766682	0.457217	0.274704	0.29024	prot	1510.17	42.011	0.383807	G	A	exonic	rs1064261	rs1064261	0.717	synonymous SNV	MTOR:NM_004958:exon19:c.C2997T:p.N999N,
MTOR	11224301	1	-0.0358819	0.719317	0.311864	0.319616	prot	1105.6	47.3689	0.197204	A	G	exonic	rs1135172	rs1135172	0.717	synonymous SNV	MTOR:NM_004958:exon10:c.T1437C:p.D479D,
MTOR	11245152	1	-0.0829824	0.435264	0.391391	0.411326	prot	258.161	44.7542	0.0310821	C	G	UTR5	rs2295079	rs2295079	0.7	0	0
MTOR	11245215	1	-0.0872247	0.391164	0.332214	0.351839	prot	616.487	46.5363	0.0919328	G	T	upstream	rs2295080	rs2295080	0.7	0	0
TNFRSF8	12045927	1	-0.391205	0.585805	0.00354039	0.00522653	prot	1202	29.5945	0.886214	G	A	upstream	rs115756167	rs115756167	0.025	0	0
TNFRSF8	12079875	1	-0.128463	0.382156	0.112228	0.125679	prot	651.82	38.334	0.408808	T	C	intronic	rs11569835	rs11569835	0.175	0	0
TNFRSF8;TNFRSF8	12087024	1	-0.00714057	0.94962	0.214117	0.215321	prot	1212.88	41.2284	0.416679	C	T	exonic;splicing	rs2230622	rs2230622	0.275	synonymous SNV	TNFRSF8:NM_001243:exon4:c.C270T:p.D90D,
TNFRSF8	12092875	1	-0.0948537	0.62265	0.0709435	0.0774555	prot	300.265	57.6081	0.00362039	G	A	intronic	rs2297729	rs2297729	0.1	0	0
TNFRSF8	12098245	1	0.0476387	0.907679	0.0132286	0.012621	risk	1554.21	38.9076	0.51933	G	A	exonic	0	rs2230624	0.008	nonsynonymous SNV	TNFRSF8:NM_001243:exon8:c.G818A:p.C273Y,
TNFRSF8	12098405	1	0.0687429	0.578928	0.195121	0.184551	risk	426.667	68.6167	0.000399344	A	G	intronic	rs77569300	rs77569300	0.183	0	0
TNFRSF8	12120884	1	0.049105	0.731698	0.139948	0.134141	risk	319.943	37.4641	0.27166	T	C	exonic	rs476488	rs476488	0.017	synonymous SNV	TNFRSF8:NM_001243:exon14:c.T1347C:p.S449S,
TNFRSF1B	12171529	1	0.221071	0.234431	0.165918	0.137536	risk	214.053	14.0528	0.663362	A	G	exonic	rs945439	rs945439	0.192	synonymous SNV	TNFRSF1B:NM_001066:exon2:c.A168G:p.K56K,
TNFRSF1B	12173566	1	-0.022167	0.914728	0.0580959	0.0593208	prot	526.083	63.5985	0.00154616	C	T	intronic	rs5746016	rs5746016	0.042	0	0
TNFRSF1B	12173778	1	-0.00197991	0.988074	0.160425	0.160692	prot	429.972	30.4379	0.642956	T	A	intronic	rs472093	rs472093	0.167	0	0
TNFRSF1B	12174395	1	0.464578	0.234067	0.328283	0.234955	risk	198.333	3.50049	0.0613507	T	G	intronic	rs653667	rs653667	0.317	0	0
TNFRSF1B	12175479	1	-0.00227477	0.984978	0.190339	0.19069	prot	597.795	21.2964	0.981919	C	T	intronic	rs1768642	rs1768642	0.192	0	0
TNFRSF1B	12175542	1	0.0106685	0.927648	0.194165	0.192501	risk	788.595	22.7736	0.986975	T	G	exonic	rs1061622	rs1061622	0.192	nonsynonymous SNV	TNFRSF1B:NM_001066:exon6:c.T587G:p.M196R,
TNFRSF1B	12175649	1	0.0236709	0.938135	0.0255112	0.0249292	risk	685.342	35.162	0.508261	G	A	exonic	rs5746026	rs5746026	0.025	nonsynonymous SNV	TNFRSF1B:NM_001066:exon6:c.G694A:p.E232K,
OTUD3	20081370	1	-0.299868	0.00792604	0.197805	0.249702	prot	945.049	41.4082	0.366006	T	C	upstream	rs72658579	rs72658579	0.308	0	0
OTUD3	20081412	1	-0.168691	0.300606	0.092715	0.107913	prot	742.944	41.4371	0.178003	C	G	upstream	rs878235	rs878235	0.142	0	0
OTUD3	20089447	1	-0.096373	0.302638	0.479466	0.503548	prot	1488.37	43.1163	0.299596	G	A	intronic	rs10799593	rs10799593	0.55	0	0
OTUD3;OTUD3	20096739	1	0.346641	0.10228	0.0600209	0.0431979	risk	1615.38	51.9148	0.0981999	G	A	exonic;splicing	rs61769077	rs61769077	0.042	synonymous SNV	OTUD3:NM_015207:exon4:c.G603A:p.T201T,
OTUD3	20105673	1	0.0365467	0.849158	0.0632459	0.061115	risk	978.548	32.5395	0.792926	G	A	exonic	rs10916668	rs10916668	0.067	nonsynonymous SNV	OTUD3:NM_015207:exon7:c.G997A:p.A333T,
PLA2G2E	20119463	1	-0.058222	0.727632	0.0861706	0.0908671	prot	513.308	39.8735	0.34352	C	T	exonic	rs61729970	rs61729970	0.075	nonsynonymous SNV	PLA2G2E:NM_014589:exon4:c.G353A:p.R118H,
PLA2G2E	20122923	1	0.2364	0.0297718	0.299176	0.252065	risk	514.861	26.3458	0.822817	A	G	upstream	rs2233691	rs2233691	0.175	0	0
PLA2G2E	20122926	1	0.2129	0.049001	0.302217	0.25929	risk	439.111	27.2516	0.787398	A	G	upstream	rs2233690	rs2233690	0.175	0	0
IL22RA1	24320055	1	-0.0352898	0.712859	0.372234	0.380517	prot	1131.57	45.2082	0.263487	G	C	exonic	rs3795299	rs3795299	0.442	nonsynonymous SNV	IL22RA1:NM_021258:exon7:c.C1552G:p.R518G,
IL22RA1	24320530	1	-0.0535264	0.738774	0.0916695	0.0962249	prot	933.122	55.1535	0.044813	G	A	exonic	rs34967816	rs34967816	0.075	synonymous SNV	IL22RA1:NM_021258:exon7:c.C1077T:p.V359V,
IL22RA1	24320671	1	0.0442348	0.675645	0.291215	0.28217	risk	776.737	42.4705	0.212234	G	A	exonic	rs17852648	rs17852648	0.283	synonymous SNV	IL22RA1:NM_021258:exon7:c.C936T:p.P312P,
IL22RA1	24327275	1	-0.031048	0.806988	0.156451	0.160592	prot	1330.43	43.5829	0.321579	C	T	exonic	rs16829204	rs16829204	0.108	nonsynonymous SNV	IL22RA1:NM_021258:exon5:c.G613A:p.V205I,
IL22RA1	24333384	1	-0.00769944	0.934592	0.425738	0.427622	prot	1066.81	52.5691	0.0880067	T	G	exonic	rs17852649	rs17852649	0.558	synonymous SNV	IL22RA1:NM_021258:exon4:c.A435C:p.P145P,
IL22RA1	24336412	1	-0.0393412	0.938213	0.0087969	0.00914665	prot	712.658	34.4908	0.540408	A	G	intronic	rs41268135	rs41268135	0.017	0	0
IL22RA1	24337700	1	-0.0698589	0.464184	0.37574	0.392263	prot	753.929	54.1188	0.0672907	C	T	exonic	rs10903022	rs10903022	0.425	synonymous SNV	IL22RA1:NM_021258:exon2:c.G135A:p.P45P,
IL22RA1	24342401	1	-0.000297322	0.99758	0.360851	0.36092	prot	574.975	46.2174	0.169183	T	C	upstream	rs4292900	rs4292900	0.7	0	0
UBXN11	26516986	1	-0.055473	0.655791	0.163707	0.171445	prot	1919.43	53.0093	0.081648	C	T	intronic	rs41285347	rs41285347	0.15	0	0
CD52	26519313	1	-0.0580455	0.57657	0.269352	0.280928	prot	1485.69	60.7173	0.0188702	A	G	exonic	rs1071849	rs1071849	0.792	nonsynonymous SNV	CD52:NM_001803:exon2:c.A119G:p.N40S,
CD52	26519317	1	-0.0598389	0.566394	0.267246	0.279126	prot	1507.86	61.8441	0.0148973	A	G	exonic	rs17645	rs17645	0.792	nonsynonymous SNV	CD52:NM_001803:exon2:c.A123G:p.I41M,
FABP3	31614907	1	-0.40568	0.138991	0.0248661	0.0368488	prot	2124.93	42.0545	0.382014	T	C	exonic	0	rs2228194	0.042	nonsynonymous SNV	FABP3:NM_004102:exon2:c.A158G:p.K53R,
CSF3R	36707392	1	0.0992564	0.815855	0.0126216	0.0114427	risk	1580.45	40.3581	0.454425	C	G	exonic	rs3917991	rs3917991	0.017	nonsynonymous SNV	CSF3R:NM_000760:exon12:c.G1528C:p.D510H,CSF3R:NM_172313:exon12:c.G1528C:p.D510H,CSF3R:NM_156039:exon12:c.G1528C:p.D510H,
CSF3R	36709646	1	0.155369	0.110468	0.510342	0.471533	risk	468.556	41.1813	0.185186	A	G	exonic	rs3917981	rs3917981	0.575	synonymous SNV	CSF3R:NM_000760:exon10:c.T1260C:p.T420T,CSF3R:NM_172313:exon10:c.T1260C:p.T420T,CSF3R:NM_156039:exon10:c.T1260C:p.T420T,
CSF3R	36709652	1	0.0462098	0.666854	0.292665	0.283191	risk	485.778	37.128	0.326846	A	G	exonic	rs3917980	rs3917980	0.392	synonymous SNV	CSF3R:NM_000760:exon10:c.T1254C:p.R418R,CSF3R:NM_172313:exon10:c.T1254C:p.R418R,CSF3R:NM_156039:exon10:c.T1254C:p.R418R,
CSF3R	36721563	1	-0.331362	0.391451	0.0126442	0.0175246	prot	1731.93	36.1835	0.642761	C	A	upstream	rs41267291	rs41267291	0.017	0	0
PDZK1IP1	47428186	1	0.443908	0.137469	0.0337255	0.0219005	risk	328.361	62.0867	0.0022869	C	T	exonic	rs11801079	rs11801079	0.017	synonymous SNV	PDZK1IP1:NM_005764:exon1:c.G6A:p.S2S,
PDZK1IP1	47428403	1	0.146827	0.202784	0.233067	0.207856	risk	649.605	61.247	0.00541597	A	G	upstream	rs2248907	rs2248907	0.808	0	0
FAF1;FAF1	50893786	1	0.0514993	0.722672	0.124232	0.118737	risk	987.077	55.8999	0.0238218	T	C	exonic;splicing	rs11205753	rs11205753	0.075	synonymous SNV	FAF1:NM_007051:exon8:c.A660G:p.V220V,
EPS15	51599509	1	0.124557	0.268992	0.235983	0.214268	risk	1851.9	33.6137	0.672417	T	C	exonic	rs17567	rs17567	0.192	nonsynonymous SNV	EPS15:NM_001159969:exon12:c.A1524G:p.I508M,EPS15:NM_001981:exon24:c.A2466G:p.I822M,
EPS15	51640748	1	0.255593	0.625885	0.00911203	0.00707141	risk	1185.32	39.756	0.43624	C	G	exonic	rs34957183	rs34957183	0.017	nonsynonymous SNV	EPS15:NM_001159969:exon6:c.G887C:p.G296A,EPS15:NM_001981:exon18:c.G1829C:p.G610A,
EPS15	51641836	1	0.280233	0.118918	0.0898651	0.0694276	risk	1070.83	34.2732	0.45464	C	T	intronic	rs12756284	rs12756284	0.083	0	0
EPS15	51646539	1	0.036025	0.713711	0.350462	0.342306	risk	1549.15	41.8033	0.350028	G	A	exonic	rs1065754	rs1065754	0.65	synonymous SNV	EPS15:NM_001159969:exon3:c.C387T:p.Y129Y,EPS15:NM_001981:exon15:c.C1329T:p.Y443Y,
EPS15	51646555	1	-0.063611	0.866112	0.0154012	0.0163961	prot	1496.53	53.2309	0.0514599	G	A	exonic	rs41292521	rs41292521	0.008	nonsynonymous SNV	EPS15:NM_001159969:exon3:c.C371T:p.S124L,EPS15:NM_001981:exon15:c.C1313T:p.S438L,
EPS15	51685348	1	0.0273245	0.917417	0.0334296	0.0325579	risk	1957.2	40.1381	0.375613	T	G	exonic	rs34704431	rs34704431	0.042	synonymous SNV	EPS15:NM_001981:exon10:c.A669C:p.A223A,
EPS15	51686354	1	-0.525434	0.417745	0.00413284	0.00696952	prot	1193.48	23.8485	0.979916	C	A	exonic	rs116386363	rs116386363	0.017	synonymous SNV	EPS15:NM_001981:exon9:c.G603T:p.V201V,
PRKAA2	56912658	1	-0.0236623	0.925731	0.035843	0.0366697	prot	1256.72	36.8942	0.473967	A	G	exonic	rs55717918	rs55717918	0.017	synonymous SNV	PRKAA2:NM_006252:exon2:c.A111G:p.L37L,
PRKAA2	56930639	1	0.596785	0.00835185	0.0603199	0.0341363	risk	1282	40.9845	0.427145	G	A	exonic	rs17848595	rs17848595	0.033	synonymous SNV	PRKAA2:NM_006252:exon4:c.G351A:p.R117R,
JUN	59019169	1	0.153901	0.526042	0.0426924	0.0368269	risk	2181.62	36.6825	0.483791	T	C	UTR3	rs4647018	rs4647018	0.025	0	0
JUN	59020581	1	0.0945949	0.65842	0.0540954	0.0494543	risk	744.769	42.306	0.252615	C	T	exonic	rs11688	rs11688	0.058	synonymous SNV	JUN:NM_002228:exon1:c.G750A:p.Q250Q,
JUN	59021401	1	0.295074	0.76764	0.00273621	0.00203847	risk	726.444	23.2893	0.916861	G	C	UTR5	rs2760499	rs2760499	0.992	0	0
ATG4C	63057418	1	-0.652802	0.0114057	0.0264438	0.0495887	prot	2080.07	32.6102	0.7551	G	A	exonic	rs17123872	rs17123872	0.017	synonymous SNV	ATG4C:NM_178221:exon5:c.G549A:p.G183G,ATG4C:NM_032852:exon5:c.G549A:p.G183G,
WDR78	67163004	1	-0.37714	0.000710455	0.230262	0.303711	prot	437.722	42.1236	0.159739	G	C	exonic	rs3008858	rs3008858	0.733	nonsynonymous SNV	WDR78:NM_207014:exon1:c.C99G:p.C33W,WDR78:NM_024763:exon1:c.C99G:p.C33W,
WDR78	67163056	1	-0.393327	0.000336397	0.24067	0.319585	prot	470.056	42.4384	0.151849	C	G	exonic	rs1886686	rs1886686	0.725	nonsynonymous SNV	WDR78:NM_207014:exon1:c.G47C:p.G16A,WDR78:NM_024763:exon1:c.G47C:p.G16A,
MIER1	67214863	1	-0.344358	0.00162272	0.215247	0.27904	prot	1907.95	39.8326	0.432875	C	T	splicing	rs11208979	rs11208979	0.267	0	0
MIER1	67223019	1	0.138786	0.694421	0.019321	0.0168595	risk	1950	29.3048	0.843144	A	G	exonic	rs17129563	rs17129563	0.025	nonsynonymous SNV	MIER1:NM_001077701:exon13:c.A1387G:p.R463G,MIER1:NM_001077700:exon14:c.A1546G:p.R516G,MIER1:NM_020948:exon15:c.A1438G:p.R480G,MIER1:NM_001146112:exon15:c.A1306G:p.R436G,MIER1:NM_001146110:exon15:c.A1438G:p.R480G,
C1orf141	67331327	1	0.0506006	0.690972	0.169918	0.1629	risk	1405	39.7985	0.346573	C	T	exonic	rs6588237	rs6588237	0.8	synonymous SNV	C1orf141:NM_001013674:exon7:c.G1152A:p.T384T,
C1orf141	67331344	1	-0.523179	0.0463861	0.0277175	0.0458956	prot	1606	34.197	0.601165	C	T	exonic	rs41313272	rs41313272	0.042	nonsynonymous SNV	C1orf141:NM_001013674:exon7:c.G1135A:p.E379K,
C1orf141	67331351	1	-0.520607	0.0536152	0.026089	0.0431404	prot	1666.62	32.6417	0.673514	A	G	exonic	rs41299551	rs41299551	0.033	synonymous SNV	C1orf141:NM_001013674:exon7:c.T1128C:p.Y376Y,
C1orf141	67333485	1	0.0578332	0.656827	0.161393	0.153718	risk	760.18	39.2403	0.36973	A	G	intronic	rs10889653	rs10889653	0.783	0	0
C1orf141	67333544	1	0.156653	0.225592	0.164985	0.14452	risk	1243	38.5462	0.490399	C	T	exonic	rs11208997	rs11208997	0.8	nonsynonymous SNV	C1orf141:NM_001013674:exon6:c.G565A:p.V189I,
C1orf141	67333644	1	-0.0718907	0.691544	0.0720024	0.0769563	prot	1375.05	35.0767	0.559475	C	T	exonic	rs61782288	rs61782288	0.05	synonymous SNV	C1orf141:NM_001013674:exon6:c.G465A:p.S155S,
C1orf141	67333678	1	-0.486674	0.0579711	0.0292675	0.0467572	prot	1084.03	41.4767	0.281756	T	C	exonic	rs72933970	rs72933970	0.042	nonsynonymous SNV	C1orf141:NM_001013674:exon6:c.A431G:p.Q144R,
C1orf141	67334497	1	-0.730351	0.0192974	0.0193157	0.0392795	prot	451.806	69.7167	0.000293719	G	A	intronic	rs11801593	rs11801593	0.042	0	0
C1orf141	67349864	1	-0.275951	0.65788	0.00517937	0.00681407	prot	1085.92	28.5042	0.8404	A	C	intronic	rs41286734	rs41286734	0.008	0	0
IL23R	67406400	1	-0.0324221	0.730734	0.476849	0.484942	prot	1392.53	47.6772	0.135055	G	T	exonic	rs1884444	rs1884444	0.492	nonsynonymous SNV	IL23R:NM_144701:exon2:c.G9T:p.Q3H,
IL23R	67421048	1	0.161037	0.24034	0.14879	0.129526	risk	1027.41	53.6281	0.0378151	T	C	intronic	rs6687620	rs6687620	0.833	0	0
IL23R	67445353	1	0.241308	0.0155292	0.374552	0.31994	risk	860.359	53.9783	0.0352713	G	A	intronic	rs7539625	rs7539625	0.317	0	0
IL23R	67457975	1	-0.026636	0.843881	0.14001	0.143248	prot	1695.03	63.4153	0.00598124	T	C	exonic	rs7530511	rs7530511	0.867	nonsynonymous SNV	IL23R:NM_144701:exon7:c.T929C:p.L310P,
IL23R	67458031	1	-0.229555	0.020622	0.333454	0.386263	prot	1044.56	44.3394	0.189724	G	A	intronic	rs7518660	rs7518660	0.5	0	0
IL23R	67497416	1	19.1413	0.996433	0.00427956	0	risk	1229.51	16.0595	0.998932	T	G	UTR3	rs11465827	rs11465827	0.025	0	0
IL12RB2	67567907	1	0.21276	0.474966	0.028088	0.0228278	risk	1700.15	68.8589	0.00222567	T	C	exonic	rs1495963	rs1495963	0.975	synonymous SNV	IL12RB2:NM_001559:exon6:c.T714C:p.S238S,
IL12RB2	67606089	1	0.460516	0.219446	0.0214533	0.0136441	risk	730.861	53.4377	0.0181429	G	A	splicing	rs2252596	rs2252596	0.025	0	0
IL12RB2	67606115	1	-0.346686	0.142923	0.0371551	0.0517544	prot	855.158	45.2909	0.137877	G	C	exonic	rs2307145	rs2307145	0.017	nonsynonymous SNV	IL12RB2:NM_001559:exon10:c.G1278C:p.Q426H,
IL12RB2	67606231	1	0.453788	0.122872	0.0324122	0.0208351	risk	1019.98	51.0572	0.112984	G	A	exonic	rs2307153	rs2307153	0.05	nonsynonymous SNV	IL12RB2:NM_001559:exon10:c.G1394A:p.G465D,
IL12RB2	67624923	1	-0.0720563	0.445555	0.419566	0.437209	prot	1440.41	48.3143	0.145734	G	A	exonic	rs4297265	rs4297265	0.55	synonymous SNV	IL12RB2:NM_001559:exon14:c.G1929A:p.T643T,
IL12RB2	67634108	1	-0.00525825	0.957429	0.331729	0.332895	prot	1401.26	48.4972	0.167671	C	A	exonic	rs2229546	rs2229546	0.608	synonymous SNV	IL12RB2:NM_001559:exon16:c.C2337A:p.P779P,
GBP1	89293162	1	-0.24991	0.0283021	0.205011	0.248738	prot	1102.05	45.8899	0.149918	C	A	intronic	rs10922554	rs10922554	0.742	0	0
GBP1	89295100	1	0.0104222	0.912676	0.474141	0.471543	risk	1459.92	32.7604	0.6681	C	T	intronic	rs4376712	rs4376712	0.417	0	0
GBP1;GBP1	89296499	1	-0.201098	0.505966	0.0231683	0.0281835	prot	1442.18	25.6361	0.92036	C	T	exonic;splicing	rs75161612	rs75161612	0.025	nonsynonymous SNV	GBP1:NM_002053:exon6:c.G638A:p.S213N,
GBP1	89296515	1	0.126519	0.244795	0.267042	0.243018	risk	1232.18	43.715	0.207731	C	T	splicing	rs60070945	rs60070945	0.325	0	0
GBP1	89298554	1	-0.245991	0.439713	0.0194654	0.0247597	prot	1172.14	47.1046	0.204626	T	C	exonic	rs1048401	rs1048401	0.042	nonsynonymous SNV	GBP1:NM_002053:exon3:c.A232G:p.I78V,
VCAM1	100962761	1	-0.0468109	0.739786	0.123619	0.128781	prot	1493.44	35.9641	0.609119	C	T	splicing	rs2392221	rs2392221	0.083	0	0
VCAM1	100976252	1	0.317659	0.361297	0.0221424	0.0162141	risk	1747.64	45.8066	0.151884	T	G	intronic	rs3917020	rs3917020	0.025	0	0
VCAM1	100976286	1	-0.0512254	0.702889	0.138025	0.144233	prot	2003.51	36.5189	0.58361	C	T	exonic	rs3176878	rs3176878	0.133	synonymous SNV	VCAM1:NM_080682:exon8:c.C1803T:p.D601D,VCAM1:NM_001199834:exon9:c.C1893T:p.D631D,VCAM1:NM_001078:exon9:c.C2079T:p.D693D,
VCAM1	100976415	1	0.281927	0.288938	0.0366844	0.0279237	risk	1902.95	39.3781	0.452959	G	A	exonic	rs3176879	rs3176879	0.983	synonymous SNV	VCAM1:NM_080682:exon8:c.G1932A:p.K644K,VCAM1:NM_001199834:exon9:c.G2022A:p.K674K,VCAM1:NM_001078:exon9:c.G2208A:p.K736K,
MOV10	113035979	1	0.0538695	0.562279	0.478138	0.464715	risk	1186.38	41.9805	0.385068	G	A	intronic	rs2932532	rs2932532	0.533	0	0
MOV10	113038204	1	-0.0144429	0.899806	0.213348	0.215782	prot	984.7	50.8968	0.0787515	C	T	exonic	rs3748656	rs3748656	0.175	synonymous SNV	MOV10:NM_001130079:exon8:c.C1182T:p.G394G,MOV10:NM_020963:exon8:c.C1182T:p.G394G,
MOV10	113038694	1	0.00142038	0.991248	0.162954	0.16276	risk	786.579	35.19	0.506928	A	G	exonic	rs883593	rs883593	0.15	synonymous SNV	MOV10:NM_001130079:exon9:c.A1392G:p.T464T,MOV10:NM_020963:exon9:c.A1392G:p.T464T,
MOV10	113039724	1	-0.265748	0.234086	0.04324	0.0556697	prot	665.658	33.9259	0.56759	T	C	splicing	rs17030647	rs17030647	0.033	0	0
MOV10	113040905	1	-0.0322307	0.79034	0.179275	0.184066	prot	628.219	44.5924	0.248262	G	A	exonic	rs17030651	rs17030651	0.175	synonymous SNV	MOV10:NM_001130079:exon14:c.G2112A:p.E704E,MOV10:NM_020963:exon14:c.G2112A:p.E704E,
MOV10	113041001	1	-0.0515771	0.63251	0.344713	0.356455	prot	251	36.3799	0.195901	T	C	splicing	rs2999158	rs2999158	0.683	0	0
MOV10	113042100	1	-0.16716	0.779093	0.00650684	0.00768162	prot	294.257	37.1845	0.282262	C	A	intronic	rs72701116	rs72701116	0.025	0	0
MOV10	113042313	1	0.0635713	0.607503	0.195184	0.185391	risk	404.056	47.3606	0.0636337	G	T	intronic	rs12133583	rs12133583	0.175	0	0
MOV10	113042575	1	-0.0217718	0.859103	0.171617	0.174734	prot	1204.5	42.3082	0.37163	T	C	exonic	rs2306940	rs2306940	0.175	synonymous SNV	MOV10:NM_001130079:exon16:c.T2460C:p.A820A,MOV10:NM_020963:exon16:c.T2460C:p.A820A,
MOV10	113044011	1	0.0686233	0.478343	0.392142	0.375911	risk	1069.65	50.379	0.0862154	C	T	intronic	rs3013431	rs3013431	0.625	0	0
MOV10	113044571	1	-0.0279176	0.821609	0.188693	0.193004	prot	968.167	35.9164	0.378755	C	T	exonic	rs6679	rs6679	0.175	synonymous SNV	MOV10:NM_001130079:exon21:c.C2931T:p.S977S,MOV10:NM_020963:exon21:c.C2931T:p.S977S,
MAGI3	113735005	1	0	0	0	0	NA	0	0	0	C	G	splicing	rs10857994	rs10857994	0.192	0	0
MAGI3	113893801	1	-0.516409	0.0850751	0.0209767	0.0346654	prot	1446	49.8697	0.0768436	A	G	intronic	rs34297448	rs34297448	0.058	0	0
MAGI3	113893829	1	0.0570179	0.619233	0.223367	0.213632	risk	1123.41	37.9368	0.426444	A	G	intronic	rs10858004	rs10858004	0.158	0	0
MAGI3	113990590	1	0.111354	0.457193	0.125182	0.113488	risk	825.806	36.6985	0.344798	G	T	intronic	rs3761934	rs3761934	0.217	0	0
MAGI3	113998018	1	0.0323216	0.764309	0.259326	0.253166	risk	913.925	48.0672	0.126903	A	G	exonic	rs2359173	rs2359173	0.267	synonymous SNV	MAGI3:NM_152900:exon15:c.A2484G:p.T828T,MAGI3:NM_001142782:exon15:c.A2484G:p.T828T,
MAGI3	114027666	1	-0.22052	0.374462	0.0328856	0.0406693	prot	1480.33	40.4455	0.450588	G	A	exonic	rs61742849	rs61742849	0.017	nonsynonymous SNV	MAGI3:NM_001142782:exon21:c.G3953A:p.G1318D,
PHTF1	114041842	1	NULL	NULL	NULL	NULL	NULL	NULL	NULL	NULL	T	A	UTR3	rs113145080	rs113145080	0.083	0	0
PHTF1	114048969	1	0.270669	0.0671221	0.131096	0.103218	risk	1335.05	39.0946	0.375895	G	A	intronic	rs56275921	rs56275921	0.092	0	0
PHTF1	114050905	1	-0.194582	0.0696325	0.250721	0.289012	prot	1005.33	30.4813	0.766911	C	T	intronic	rs6698586	rs6698586	0.792	0	0
PHTF1	114057498	1	-0.0626906	0.899432	0.00869574	0.00925313	prot	1892.59	38.3429	0.499659	G	T	exonic	rs61730007	rs61730007	0.025	nonsynonymous SNV	PHTF1:NM_006608:exon7:c.C709A:p.Q237K,
PHTF1	114068870	1	-0.144844	0.188172	0.234738	0.261747	prot	1331.36	27.9634	0.858014	C	T	intronic	rs1230640	rs1230640	0.792	0	0
PHTF1	114082240	1	-0.0879471	0.366974	0.375602	0.396442	prot	1225.92	32.1357	0.696326	A	C	intronic	rs2273758	rs2273758	0.575	0	0
PHTF1	114102858	1	-0.212713	0.0726292	0.178366	0.211694	prot	1117.73	24.9696	0.960358	C	T	UTR5	rs61817589	rs61817589	0.192	0	0
RSBN1	114156177	1	-0.0529898	0.769575	0.131628	0.137804	prot	222.682	22.0959	0.335332	T	C	exonic	rs3195954	rs3195954	0.283	synonymous SNV	RSBN1:NM_018364:exon1:c.A381G:p.P127P,
RSBN1	114156465	1	-0.127169	0.341245	0.150168	0.167128	prot	578.278	42.1201	0.159827	T	G	exonic	rs3789604	rs3789604	0.283	synonymous SNV	RSBN1:NM_018364:exon1:c.A93C:p.R31R,
PTPN22	114178616	1	-0.163875	0.133826	0.238465	0.269484	prot	1202.54	25.9621	0.912957	A	G	intronic	rs1599971	rs1599971	0.792	0	0
PTPN22	114179091	1	-0.364707	0.0230718	0.0795437	0.110676	prot	1559.02	43.8946	0.309917	A	G	exonic	rs2476601	rs2476601	0.883	nonsynonymous SNV	PTPN22:NM_001193431:exon14:c.T1858C:p.W620R,PTPN22:NM_012411:exon12:c.T1693C:p.W565R,PTPN22:NM_015967:exon14:c.T1858C:p.W620R,
PTPN22	114196212	1	0.0439858	0.895079	0.0211083	0.0202183	risk	1026.51	44.8409	0.176092	C	T	exonic	rs33996649	rs33996649	0.025	nonsynonymous SNV	PTPN22:NM_001193431:exon10:c.G788A:p.R263Q,PTPN22:NM_015967:exon10:c.G788A:p.R263Q,
CD58	116915427	1	0.243241	0.261195	0.057613	0.0457423	risk	627.579	38.6197	0.352063	C	G	upstream	rs11575065	rs11575065	0.033	0	0
CD2	117112670	1	0.267534	0.105138	0.0980387	0.0767927	risk	1307.81	51.1946	0.110502	C	A	exonic	rs699738	rs699738	0.058	nonsynonymous SNV	CD2:NM_001767:exon5:c.C798A:p.H266Q,
PDZK1	144438084	1	0.0622011	0.503015	0.492477	0.476942	risk	1014.14	47.0034	0.207517	A	G	upstream	rs900347	rs900347	0.558	0	0
PDZK1	144439040	1	-0.0420397	0.828845	0.0604581	0.0628907	prot	1548.9	45.7946	0.210913	C	T	UTR5	rs1797052	rs1797052	0.058	0	0
S100A13	151873011	1	-0.203877	0.0363735	0.4647	0.515605	prot	719.25	38.0716	0.289276	G	A	intronic	rs1888115	rs1888115	0.55	0	0
CHTOP	151875663	1	0.162266	0.0928001	0.519719	0.479174	risk	449.757	38.3567	0.319813	T	C	splicing	rs4845557	rs4845557	0.542	0	0
CHTOP	151881336	1	1.08483	0.00105203	0.0403319	0.0140045	risk	562.556	53.3486	0.018504	C	T	splicing	rs7549308	rs7549308	0.05	0	0
CHTOP	151882444	1	-0.571191	0.158375	0.0105377	0.0185055	prot	1251.64	40.6288	0.442566	G	A	exonic	rs74844193	rs74844193	0.008	nonsynonymous SNV	CHTOP:NM_015607:exon5:c.G521A:p.R174H,
CHTOP	151884373	1	0.204055	0.543533	0.0215604	0.017651	risk	1176.21	51.3552	0.107657	C	T	UTR3	0	rs41313936	0.008	0	0
HAX1	152512541	1	-0.107921	0.47182	0.102453	0.112811	prot	1521.24	32.0389	0.810887	T	C	exonic	rs13796	rs13796	0.092	synonymous SNV	HAX1:NM_006118:exon2:c.T159C:p.S53S,
SHC1	153204838	1	-0.264152	0.301408	0.0332526	0.0428747	prot	776.919	33.3981	0.545528	C	G	exonic	rs61751623	rs61751623	0.025	synonymous SNV	SHC1:NM_003029:exon12:c.G1101C:p.S367S,SHC1:NM_183001:exon11:c.G1428C:p.S476S,SHC1:NM_001202859:exon12:c.G963C:p.S321S,SHC1:NM_001130040:exon11:c.G1431C:p.S477S,SHC1:NM_001130041:exon12:c.G1098C:p.S366S,
SHC1	153204859	1	0.152695	0.581895	0.0328992	0.0283726	risk	714.684	40.966	0.261695	G	C	exonic	rs1131397	rs1131397	0.017	synonymous SNV	SHC1:NM_003029:exon12:c.C1080G:p.R360R,SHC1:NM_183001:exon11:c.C1407G:p.R469R,SHC1:NM_001202859:exon12:c.C942G:p.R314R,SHC1:NM_001130040:exon11:c.C1410G:p.R470R,SHC1:NM_001130041:exon12:c.C1077G:p.R359R,
SHC1	153205227	1	-0.454549	0.151671	0.0203025	0.0316165	prot	546.333	34.4462	0.446408	C	T	intronic	rs114870819	rs114870819	0.017	0	0
SHC1	153205286	1	0.192022	0.527205	0.0287138	0.0238167	risk	467.361	28.0443	0.753999	T	C	exonic	rs8191979	rs8191979	0.017	nonsynonymous SNV	SHC1:NM_003029:exon10:c.A898G:p.M300V,SHC1:NM_183001:exon9:c.A1228G:p.M410V,SHC1:NM_001202859:exon10:c.A763G:p.M255V,SHC1:NM_001130040:exon9:c.A1228G:p.M410V,SHC1:NM_001130041:exon10:c.A898G:p.M300V,
SHC1	153209535	1	NULL	NULL	NULL	NULL	NULL	NULL	NULL	NULL	G	A	exonic	rs115641580	rs115641580	0.008	nonsynonymous SNV	SHC1:NM_183001:exon1:c.C92T:p.P31L,SHC1:NM_001130040:exon1:c.C92T:p.P31L,
CD1C	156527639	1	0.174277	0.427065	0.0510303	0.0432215	risk	1814.02	53.3336	0.0772102	C	T	exonic	rs3138099	rs3138099	0.058	synonymous SNV	CD1C:NM_001765:exon2:c.C153T:p.D51D,
OR10J3(dist=36530),OR10J1(dist=88533)	157587603	1	-0.0219205	0.81865	0.435974	0.441371	prot	1174.51	40.2424	0.328705	G	A	intergenic	rs10908710	rs10908710	0.45	0	0
OR10J3(dist=51655),OR10J1(dist=73408)	157602728	1	0.237926	0.580727	0.0134701	0.0106483	risk	2033.41	40.0629	0.422823	G	A	intergenic	rs12144483	rs12144483	0.017	0	0
OR10J3(dist=51685),OR10J1(dist=73378)	157602758	1	-0.0433704	0.899841	0.0181008	0.018888	prot	2068.64	47.4535	0.194871	T	C	intergenic	rs115368096	rs115368096	0.025	0	0
OR10J3(dist=117543),OR10J1(dist=7520)	157668616	1	0.184377	0.535295	0.0277643	0.0231979	risk	1804.88	46.7551	0.183999	C	T	intergenic	rs116790194	rs116790194	0.025	0	0
OR10J1	157676103	1	-0.100298	0.504632	0.103942	0.113662	prot	2213.85	48.7506	0.136188	T	G	upstream	rs12145616	rs12145616	0.125	0	0
OR10J1	157676157	1	0.223685	0.439635	0.0298868	0.0240405	risk	2105.2	56.4315	0.0350247	G	A	UTR5	rs10908721	rs10908721	0.975	0	0
OR10J1	157676381	1	-0.153324	0.688306	0.014162	0.0164701	prot	2337.1	41.969	0.343432	T	C	exonic	rs35634161	rs35634161	0.033	nonsynonymous SNV	OR10J1:NM_012351:exon1:c.T209C:p.M70T,
OR10J1	157676481	1	0.17866	0.0640555	0.385432	0.344068	risk	1924.98	40.3945	0.452824	A	G	exonic	rs12048482	rs12048482	0.642	nonsynonymous SNV	OR10J1:NM_012351:exon1:c.A309G:p.I103M,
OR10J1	157676508	1	-0.0629775	0.667345	0.110104	0.116428	prot	1772.57	52.1539	0.0943694	G	A	exonic	rs12118628	rs12118628	0.125	nonsynonymous SNV	OR10J1:NM_012351:exon1:c.G336A:p.M112I,
OR10J1	157676964	1	0.0909388	0.516041	0.130646	0.12066	risk	1869.29	44.1167	0.301752	T	A	exonic	rs12409540	rs12409540	0.133	stopgain SNV	OR10J1:NM_012351:exon1:c.T792A:p.C264X,
CD48	158921382	1	0.153047	0.258382	0.147657	0.129415	risk	1875.95	41.4165	0.365667	C	G	exonic	rs2295615	rs2295615	0.133	nonsynonymous SNV	CD48:NM_001778:exon2:c.G304C:p.E102Q,
CD48	158921410	1	0.234057	0.0375554	0.242953	0.20252	risk	1842.66	44.1667	0.262456	G	A	exonic	rs1980606	rs1980606	0.208	synonymous SNV	CD48:NM_001778:exon2:c.C276T:p.G92G,
CD48	158948399	1	0.088033	0.348646	0.461466	0.439676	risk	1631.32	50.3102	0.105976	A	G	upstream	rs352684	rs352684	0.533	0	0
CD48	158948460	1	0.00238772	0.981442	0.30932	0.30881	risk	1402.97	51.5217	0.0567673	C	G	upstream	rs352685	rs352685	0.317	0	0
CD48	158948487	1	-0.133396	0.190018	0.306106	0.335148	prot	1136.26	48.4392	0.0987124	G	T	upstream	rs2070931	rs2070931	0.267	0	0
ITLN1	159117560	1	-0.0410491	0.678638	0.321054	0.330067	prot	1142.98	50.9273	0.11537	T	C	splicing	rs2236515	rs2236515	0.642	0	0
ITLN1	159118450	1	-0.00526737	0.958301	0.33114	0.332307	prot	625.974	53.0362	0.0424822	A	T	exonic	rs2274907	rs2274907	0.642	nonsynonymous SNV	ITLN1:NM_017625:exon4:c.T326A:p.V109D,
ITLN1	159118670	1	-0.0445509	0.65856	0.363838	0.374211	prot	433.694	40.3357	0.21042	T	C	intronic	rs2274910	rs2274910	0.642	0	0
USP21	159399401	1	0.138201	0.487518	0.0643034	0.0564721	risk	1017.41	45.3402	0.163242	G	A	exonic	rs17356051	rs17356051	0.042	nonsynonymous SNV	USP21:NM_012475:exon6:c.G962A:p.G321D,USP21:NM_001014443:exon7:c.G962A:p.G321D,
USP21	159399445	1	-0.196488	0.37868	0.0415214	0.050085	prot	1305.52	43.557	0.322555	C	A	exonic	rs1127525	rs1127525	0.025	nonsynonymous SNV	USP21:NM_012475:exon6:c.C1006A:p.P336T,USP21:NM_001014443:exon7:c.C1006A:p.P336T,
POU2F1;POU2F1	165606072	1	-0.464441	0.452778	0.00490062	0.00777497	prot	1602.82	28.0351	0.855745	A	G	exonic;splicing	rs41270710	rs41270710	0.017	synonymous SNV	POU2F1:NM_001198786:exon4:c.A279G:p.V93V,POU2F1:NM_002697:exon4:c.A279G:p.V93V,POU2F1:NM_001198783:exon4:c.A246G:p.V82V,
POU2F1	165611842	1	-0.0483972	0.713368	0.150148	0.156429	prot	1037.46	27.1565	0.882131	A	C	ncRNA	rs2273963	rs2273963	0.208	0	0
POU2F1	165633817	1	-0.0787057	0.408052	0.458077	0.477669	prot	1231.49	42.2406	0.254841	C	T	ncRNA	rs7524019	rs7524019	0.483	0	0
CD247	165674482	1	0.0720656	0.765254	0.040352	0.0376519	risk	1211.27	52.2245	0.0765075	G	A	exonic	rs33937946	rs33937946	0.033	synonymous SNV	CD247:NM_000734:exon4:c.C249T:p.Y83Y,CD247:NM_198053:exon4:c.C249T:p.Y83Y,
CD247	165675189	1	-0.308955	0.0612673	0.0790058	0.104614	prot	600.525	33.4937	0.677792	G	T	intronic	rs12141641	rs12141641	0.1	0	0
CD247	165754504	1	-0.152727	0.43214	0.0568498	0.065615	prot	1346.81	51.6845	0.102008	C	T	upstream	rs3820390	rs3820390	0.092	0	0
CD247	165754623	1	0.0105442	0.976677	0.017686	0.0175038	risk	1262.72	88.2907	4.44093e-06	T	A	upstream	rs16859125	rs16859125	0.092	0	0
SELL	167932256	1	-0.0866678	0.404208	0.287924	0.306014	prot	1103.87	36.2338	0.504771	T	C	ncRNA	rs2223286	rs2223286	0.258	0	0
SELL	167937492	1	-0.0638697	0.79591	0.0366981	0.039024	prot	1495.95	54.3602	0.0414771	C	T	ncRNA	rs4987396	rs4987396	0.033	0	0
SELL	167940462	1	0.272268	0.0609343	0.130762	0.102799	risk	1608.62	45.0895	0.267497	G	A	exonic	rs2229569	rs2229569	0.117	nonsynonymous SNV	SELL:NM_000655:exon5:c.C676T:p.P226S,
SELL;SELL	167943110	1	-0.192941	0.0902126	0.209115	0.242811	prot	1050.33	28.5213	0.839824	A	G	exonic;splicing	rs1131498	rs1131498	0.258	nonsynonymous SNV	SELL:NM_000655:exon4:c.T616C:p.F206L,
SELL	167944333	1	-0.029549	0.798802	0.202061	0.206868	prot	1986.22	37.3656	0.544534	A	G	exonic	rs1051091	rs1051091	0.208	synonymous SNV	SELL:NM_000655:exon3:c.T360C:p.L120L,
FMO4	169567583	1	-0.115732	0.306221	0.218706	0.239123	prot	1146.97	44.186	0.194042	T	C	intronic	rs2294482	rs2294482	0.333	0	0
FMO4	169570549	1	-0.174509	0.0695795	0.366146	0.407508	prot	1624.27	54.1482	0.0541023	C	T	intronic	rs3820170	rs3820170	0.533	0	0
FMO4	169573206	1	-0.32292	0.308421	0.0200367	0.0274641	prot	1224.62	34.6674	0.578894	C	T	intronic	rs35591720	rs35591720	0.033	0	0
FMO4	169577627	1	-0.13544	0.157166	0.418991	0.452276	prot	1004.74	40.2615	0.327947	A	C	UTR3	rs1042772	rs1042772	0.55	0	0
KLHL20	171950577	1	0.00966121	0.925482	0.332805	0.330663	risk	775.639	30.2005	0.654463	C	T	upstream	rs10798295	rs10798295	0.375	0	0
ATP6V1G3	196772453	1	-0.371787	0.200723	0.0227733	0.0326933	prot	1556.59	38.0944	0.511016	C	T	exonic	rs3736930	rs3736930	0.042	nonsynonymous SNV	ATP6V1G3:NM_133326:exon3:c.G107A:p.R36Q,
ATP6V1G3	196776668	1	-0.88953	0.10271	0.00533252	0.0128808	prot	1763.88	27.1341	0.924069	G	A	UTR5	rs943132	rs943132	0.008	0	0
ATP6V1G3	196776797	1	-0.00499991	0.978399	0.0686402	0.0689605	prot	1941.98	32.6107	0.755079	C	T	upstream	rs74721994	rs74721994	0.042	0	0
PTPRC	196874474	1	0.778662	0.049487	0.0218857	0.0101663	risk	2124.66	38.9537	0.471963	C	T	upstream	rs12142420	rs12142420	0	0	0
PTPRC	196874577	1	-0.169337	0.613173	0.0190208	0.0224517	prot	2150.77	36.1281	0.509739	T	A	upstream	rs2274364	rs2274364	0.017	0	0
PTPRC	196874621	1	0.00196635	0.993939	0.0338718	0.0338075	risk	2162.8	44.2907	0.258272	G	A	upstream	rs2274365	rs2274365	0.017	0	0
PTPRC	196874633	1	0.242244	0.492419	0.0201398	0.0158758	risk	2171.41	45.2548	0.227181	T	A	upstream	rs75725159	rs75725159	0.025	0	0
PTPRC	196932540	1	0.748091	0.109674	0.0152728	0.00728674	risk	1980.07	42.3933	0.368177	C	G	exonic	rs17612648	rs17612648	0.008	synonymous SNV	PTPRC:NM_002838:exon4:c.C171G:p.P57P,
PTPRC	196944043	1	-0.288411	0.36347	0.0202589	0.0268497	prot	1227.82	37.3936	0.451005	T	A	intronic	rs2274368	rs2274368	0.017	0	0
PTPRC	196969929	1	0.164245	0.254015	0.140356	0.121684	risk	617.778	24.9856	0.869763	C	T	intronic	rs6683595	rs6683595	0.125	0	0
PTPRC	196970917	1	0.134113	0.354803	0.12909	0.114748	risk	1295.82	25.3998	0.925458	C	T	exonic	rs7540378	rs7540378	0.133	synonymous SNV	PTPRC:NM_080921:exon20:c.C1827T:p.G609G,PTPRC:NM_002838:exon23:c.C2310T:p.G770G,
NR5A2	198263308	1	0.0189874	0.891503	0.131308	0.129157	risk	1980.49	42.0024	0.342109	C	G	upstream	rs2816948	rs2816948	0.125	0	0
NR5A2	198275564	1	-0.0990665	0.563312	0.105213	0.114911	prot	238.931	54.4484	0.00134043	G	T	intronic	rs113762480	rs113762480	0.092	0	0
NR5A2	198281183	1	-0.0656768	0.698642	0.083386	0.0885452	prot	1440.21	36.2494	0.504041	C	T	intronic	rs41300849	rs41300849	0.1	0	0
NR5A2	198284209	1	0.279447	0.0283633	0.17784	0.140578	risk	1983.4	44.3896	0.291894	C	G	exonic	rs2821368	rs2821368	0.15	synonymous SNV	NR5A2:NM_003822:exon4:c.C612G:p.P204P,NR5A2:NM_205860:exon5:c.C750G:p.P250P,
NR5A2	198347086	1	-0.0260182	0.801722	0.296501	0.301957	prot	785.487	44.4619	0.186326	C	T	intronic	rs3828110	rs3828110	0.508	0	0
NR5A2	198347087	1	NULL	NULL	NULL	NULL	NULL	NULL	NULL	NULL	C	A	intronic	rs80350388	rs80350388	0.117	0	0
NR5A2	198356743	1	0.0367472	0.72783	0.284314	0.276896	risk	1180.05	42.0796	0.260373	G	A	intronic	rs3762398	rs3762398	0.283	0	0
NR5A2	198409904	1	-0.151434	0.15147	0.248379	0.277712	prot	1551.21	28.6154	0.91023	C	T	exonic	rs1060060	rs1060060	0.333	synonymous SNV	NR5A2:NM_003822:exon7:c.C1431T:p.N477N,NR5A2:NM_205860:exon8:c.C1569T:p.N523N,
FAM58B	198449422	1	0.219361	0.296722	0.0571063	0.0463799	risk	770.643	63.0155	0.0115875	G	A	exonic	rs114847764	rs114847764	0.008	synonymous SNV	FAM58B:NM_001105517:exon1:c.G108A:p.R36R,
FAM58B	198449457	1	0.145464	0.131505	0.381636	0.347947	risk	1053.67	45.2819	0.261016	A	G	exonic	rs12028402	rs12028402	0.333	nonsynonymous SNV	FAM58B:NM_001105517:exon1:c.A143G:p.Q48R,
FAM58B	198450021	1	0.127218	0.194341	0.375407	0.346081	risk	919.825	45.8568	0.178521	C	A	exonic	rs10919847	rs10919847	0.333	nonsynonymous SNV	FAM58B:NM_001105517:exon1:c.C707A:p.T236N,
FAM58B	198450083	1	0.138367	0.193153	0.311591	0.28271	risk	621.444	38.3634	0.278203	C	T	UTR3	rs10919848	rs10919848	0.333	0	0
CACNA1S	199275634	1	-0.496696	0.399822	0.00514144	0.00842099	prot	834.829	36.3591	0.590969	C	T	exonic	rs72749169	rs72749169	0.008	nonsynonymous SNV	CACNA1S:NM_000069:exon44:c.G5570A:p.S1857N,
CACNA1S	199275805	1	0.0473061	0.753546	0.12033	0.115412	risk	704.25	41.574	0.174243	A	G	exonic	rs12139527	rs12139527	0.108	nonsynonymous SNV	CACNA1S:NM_000069:exon44:c.T5399C:p.L1800S,
CACNA1S	199279107	1	0.0076042	0.970491	0.0540615	0.053674	risk	1497.17	69.6657	0.00252024	C	T	exonic	rs13374149	rs13374149	0.067	nonsynonymous SNV	CACNA1S:NM_000069:exon40:c.G4973A:p.R1658H,
CACNA1S	199279220	1	-0.440667	0.000866095	0.122353	0.178043	prot	1145.38	62.4615	0.0130585	G	A	exonic	rs41267497	rs41267497	0.15	synonymous SNV	CACNA1S:NM_000069:exon40:c.C4860T:p.P1620P,
CACNA1S	199282919	1	0.214424	0.142549	0.125107	0.10346	risk	1862	48.4067	0.169912	G	A	exonic	rs3850625	rs3850625	0.1	nonsynonymous SNV	CACNA1S:NM_000069:exon38:c.C4615T:p.R1539C,
CACNA1S	199283269	1	0.0759732	0.614403	0.114943	0.107437	risk	798.846	45.7291	0.153729	C	T	splicing	rs2297905	rs2297905	0.108	0	0
CACNA1S	199286728	1	-0.307323	0.00173413	0.309525	0.378712	prot	969.19	44.3788	0.292283	A	G	splicing	rs6702590	rs6702590	0.6	0	0
CACNA1S	199288999	1	0.764678	0.11851	0.0152083	0.00713722	risk	290.771	37.889	0.256035	G	A	exonic	rs56183942	rs56183942	0.017	synonymous SNV	CACNA1S:NM_000069:exon31:c.C3822T:p.I1274I,
CACNA1S	199310250	1	-0.259972	0.410965	0.0196305	0.0253111	prot	770.405	31.7199	0.821908	C	A	splicing	rs79984703	rs79984703	0.033	0	0
CACNA1S	199311371	1	-0.0966201	0.387446	0.213439	0.230109	prot	1326.17	40.3106	0.456515	A	G	splicing	rs1998721	rs1998721	0.8	0	0
CACNA1S	199313685	1	-0.0941624	0.415557	0.194848	0.210046	prot	835.643	42.0261	0.383187	G	A	exonic	rs4915476	rs4915476	0.225	synonymous SNV	CACNA1S:NM_000069:exon11:c.C1564T:p.L522L,
CACNA1S	199313698	1	0.112647	0.236395	0.403937	0.377133	risk	839.095	39.0709	0.511937	A	G	exonic	rs4915477	rs4915477	0.675	synonymous SNV	CACNA1S:NM_000069:exon11:c.T1551C:p.G517G,
CACNA1S	199313734	1	-0.163703	0.100343	0.302296	0.337896	prot	1092.86	36.5263	0.627428	A	G	exonic	rs9427714	rs9427714	0.408	synonymous SNV	CACNA1S:NM_000069:exon11:c.T1515C:p.C505C,
CACNA1S	199313758	1	0.148349	0.455602	0.0620006	0.0539135	risk	1198.74	54.7852	0.0597341	G	A	exonic	rs16847674	rs16847674	0.042	synonymous SNV	CACNA1S:NM_000069:exon11:c.C1491T:p.N497N,
CACNA1S	199318906	1	0.242752	0.270033	0.0573536	0.0455551	risk	438.333	88.7084	8.9969e-07	G	A	splicing	rs3767512	rs3767512	0.017	0	0
CACNA1S	199318933	1	-0.162963	0.106743	0.312688	0.348732	prot	854.769	37.8745	0.429239	A	T	exonic	rs12742169	rs12742169	0.408	nonsynonymous SNV	CACNA1S:NM_000069:exon10:c.T1373A:p.L458H,
CACNA1S	199318935	1	-0.158815	0.117554	0.307618	0.342435	prot	872.282	35.9552	0.517881	A	C	exonic	rs12742170	rs12742170	0.408	synonymous SNV	CACNA1S:NM_000069:exon10:c.T1371G:p.P457P,
CACNA1S	199319097	1	-0.169149	0.0850787	0.329282	0.367657	prot	845.561	36.5786	0.580855	T	C	intronic	rs12724643	rs12724643	0.408	0	0
CACNA1S	199325136	1	0.493254	0.221895	0.0187735	0.0115482	risk	547.083	40.3452	0.210123	C	T	exonic	rs35534614	rs35534614	0.025	nonsynonymous SNV	CACNA1S:NM_000069:exon6:c.G773A:p.G258D,
CACNA1S	199327488	1	0.0953827	0.310192	0.434258	0.410988	risk	961.19	38.5195	0.536952	G	A	exonic	rs2296383	rs2296383	0.45	synonymous SNV	CACNA1S:NM_000069:exon5:c.C597T:p.I199I,
CACNA1S	199345967	1	-0.0728493	0.750628	0.0414492	0.0444423	prot	868.333	20.8608	0.994596	G	C	exonic	rs12406479	rs12406479	0.042	nonsynonymous SNV	CACNA1S:NM_000069:exon2:c.C206G:p.A69G,
CACNA1S	199348321	1	0	0	0	0	NA	0	0	0	T	C	upstream	rs4506487	rs4506487	0.25	0	0
CACNA1S	199348400	1	0.208145	0.524497	0.111078	0.092128	risk	210.9	7.31745	0.502801	C	G	upstream	rs2281846	rs2281846	0.267	0	0
IL10	205010856	1	0.273254	0.016756	0.237686	0.191752	risk	868.195	43.762	0.276413	A	G	intronic	rs1554286	rs1554286	0.8	0	0
IL19	205038695	1	0.125881	0.178568	0.455781	0.424771	risk	1371.21	69.6237	0.00254593	C	T	upstream	rs4845141	rs4845141	0.483	0	0
IL19	205082580	1	0	0	0	0	NA	0	0	0	T	C	exonic	rs2243191	rs2243191	0.725	nonsynonymous SNV	IL19:NM_153758:exon6:c.T638C:p.F213S,IL19:NM_013371:exon7:c.T524C:p.F175S,
ESRRG	214759292	1	0.0122168	0.899103	0.379799	0.376925	risk	1441.54	38.1982	0.506265	C	T	exonic	rs945453	rs945453	0.408	synonymous SNV	ESRRG:NM_001134285:exon8:c.G888A:p.S296S,ESRRG:NM_206595:exon7:c.G888A:p.S296S,ESRRG:NM_206594:exon8:c.G888A:p.S296S,ESRRG:NM_001438:exon6:c.G957A:p.S319S,
ESRRG	214807937	1	0.0128892	0.913399	0.189945	0.18797	risk	1318.05	37.8698	0.566538	C	T	ncRNA	rs11572766	rs11572766	0.242	0	0
ESRRG	214947285	1	0.100711	0.479522	0.132646	0.121481	risk	1206.56	48.9561	0.0902883	G	A	ncRNA	rs11572672	rs11572672	0.167	0	0
ESRRG	215329785	1	0	0	0	0	NA	0	0	0	C	A	intronic	rs11572389	rs11572389	0.033	0	0
ESRRG	215377868	1	-0.221521	0.083543	0.151567	0.1823	prot	612	40.4364	0.321053	G	C	upstream	rs1502341	rs1502341	0.892	0	0
TGFB2	216585990	1	0	0	0	0	NA	0	0	0	T	C	UTR5	rs112369231	rs112369231	0.233	0	0
TLR5	221350460	1	-0.719694	0.190562	0.00550398	0.0112389	prot	1804.17	42.3487	0.328563	T	C	exonic	rs5744177	rs5744177	0.008	nonsynonymous SNV	TLR5:NM_003268:exon6:c.A2537G:p.D846G,
TLR5	221350474	1	0.131512	0.439307	0.0900594	0.0798474	risk	1850.44	41.9049	0.266462	T	C	exonic	rs1053954	rs1053954	0.075	synonymous SNV	TLR5:NM_003268:exon6:c.A2523G:p.K841K,
TLR5	221350504	1	-0.692485	0.199384	0.005996	0.0119127	prot	1923.15	44.0667	0.197447	T	C	exonic	rs75283814	rs75283814	0.008	synonymous SNV	TLR5:NM_003268:exon6:c.A2493G:p.K831K,
TLR5	221351067	1	-0.745313	0.182412	0.00528332	0.0110678	prot	1849.95	42.2179	0.333648	T	A	exonic	rs5744175	rs5744175	0.008	nonsynonymous SNV	TLR5:NM_003268:exon6:c.A1930T:p.I644F,
TLR5	221351151	1	-0.0382524	0.686019	0.398021	0.407221	prot	1617.95	40.2696	0.458326	A	G	exonic	rs5744174	rs5744174	0.35	nonsynonymous SNV	TLR5:NM_003268:exon6:c.T1846C:p.F616L,
TLR5	221351222	1	-0.152419	0.262549	0.128633	0.146705	prot	1703.02	28.4878	0.89262	T	C	exonic	rs2072493	rs2072493	0.133	nonsynonymous SNV	TLR5:NM_003268:exon6:c.A1775G:p.N592S,
TLR5	221351538	1	-0.622639	0.217821	0.00673243	0.0124756	prot	1969.9	47.8416	0.156639	G	T	exonic	rs5744171	rs5744171	0.008	nonsynonymous SNV	TLR5:NM_003268:exon6:c.C1459A:p.L487I,
TLR5	221351823	1	-0.0849388	0.668786	0.0567922	0.0615172	prot	1967.95	42.2577	0.332096	G	A	exonic	rs5744168	rs5744168	0.033	stopgain SNV	TLR5:NM_003268:exon6:c.C1174T:p.R392X,
TLR5	221352456	1	-0.0844015	0.66853	0.0575911	0.0623466	prot	2078.32	36.0679	0.604357	G	T	exonic	rs45528236	rs45528236	0.033	nonsynonymous SNV	TLR5:NM_003268:exon6:c.C541A:p.Q181K,
TLR5	221352814	1	-0.0619825	0.82203	0.0285456	0.0303156	prot	1479.45	37.531	0.581966	G	A	exonic	rs5744165	rs5744165	0.05	synonymous SNV	TLR5:NM_003268:exon6:c.C183T:p.V61V,
TLR5	221383308	1	0.358851	0.337379	0.0325987	0.0229955	risk	221.208	54.1914	0.000154585	C	A	upstream	rs1773766	rs1773766	0.025	0	0
NCOA1	24759431	2	0.30703	0.0505774	0.113429	0.0860209	risk	1356.17	52.5231	0.0725897	G	C	exonic	rs11125744	rs11125744	0.892	synonymous SNV	NCOA1:NM_147223:exon6:c.G462C:p.T154T,NCOA1:NM_003743:exon6:c.G462C:p.T154T,NCOA1:NM_147233:exon6:c.G462C:p.T154T,
NCOA1	24783355	2	0.142492	0.492539	0.0564106	0.0492882	risk	1909.64	40.4542	0.450207	A	T	exonic	rs3731628	rs3731628	0.092	synonymous SNV	NCOA1:NM_147223:exon11:c.A1512T:p.P504P,NCOA1:NM_003743:exon11:c.A1512T:p.P504P,NCOA1:NM_147233:exon11:c.A1512T:p.P504P,
NCOA1	24803106	2	-0.203617	0.492808	0.0240323	0.0293004	prot	1321.15	37.9218	0.427116	A	C	intronic	rs41281517	rs41281517	0.025	0	0
NCOA1	24804878	2	0.485313	0.120383	0.0302161	0.0188167	risk	910.744	40.5309	0.317363	T	C	intronic	rs56265609	rs56265609	0.067	0	0
NCOA1	24828449	2	0.241072	0.0963726	0.129174	0.104392	risk	1412.88	48.9911	0.155818	T	G	exonic	rs11125763	rs11125763	0.883	synonymous SNV	NCOA1:NM_147223:exon18:c.T3801G:p.L1267L,NCOA1:NM_003743:exon18:c.T3801G:p.L1267L,NCOA1:NM_147233:exon18:c.T3801G:p.L1267L,
NCOA1	24828462	2	0.199098	0.493913	0.0288651	0.023778	risk	1527.29	43.6027	0.320831	C	T	exonic	rs1804645	rs1804645	0.017	nonsynonymous SNV	NCOA1:NM_147223:exon18:c.C3814T:p.P1272S,NCOA1:NM_003743:exon18:c.C3814T:p.P1272S,NCOA1:NM_147233:exon18:c.C3814T:p.P1272S,
GCKR	27578039	2	0.0265315	0.938064	0.0193664	0.0188689	risk	1885.17	31.7334	0.789145	C	G	intronic	rs8179210	rs8179210	0.017	0	0
GCKR;GCKR	27584444	2	0.151519	0.12094	0.475939	0.438356	risk	897.528	33.8844	0.473314	T	C	exonic;splicing	rs1260326	rs1260326	0.583	nonsynonymous SNV	GCKR:NM_001486:exon15:c.T1337C:p.L446P,
GCKR	27595137	2	-0.179243	0.494994	0.0303049	0.0360397	prot	1490.07	32.6525	0.753404	C	G	intronic	rs8179236	rs8179236	0.017	0	0
NLRC4	32328613	2	-0.127327	0.186231	0.366124	0.396145	prot	1935.34	33.5063	0.718169	G	A	exonic	rs455060	rs455060	0.708	synonymous SNV	NLRC4:NM_021209:exon4:c.C1824T:p.A608A,NLRC4:NM_001199138:exon4:c.C1824T:p.A608A,NLRC4:NM_001199139:exon4:c.C1824T:p.A608A,
NLRC4	32329894	2	-0.0842908	0.371533	0.401109	0.421516	prot	1545.19	39.1653	0.50767	T	G	exonic	rs408813	rs408813	0.7	synonymous SNV	NLRC4:NM_021209:exon4:c.A543C:p.R181R,NLRC4:NM_001199138:exon4:c.A543C:p.R181R,NLRC4:NM_001199139:exon4:c.A543C:p.R181R,
NLRC4	32335298	2	NULL	NULL	NULL	NULL	NULL	NULL	NULL	NULL	T	A	intronic	rs34710533	rs34710533	0.417	0	0
REL	60974996	2	-0.521822	0.0180947	0.0397437	0.0651967	prot	1089.44	46.4293	0.137664	G	A	intronic	rs842644	rs842644	0.958	0	0
PUS10;PUS10	61028816	2	0.123864	0.201266	0.371253	0.342829	risk	1435.26	55.4492	0.0529335	T	C	exonic;splicing	rs12479056	rs12479056	0.633	synonymous SNV	PUS10:NM_144709:exon16:c.A1317G:p.K439K,
PUS10	61033792	2	-0.0102668	0.939759	0.141496	0.142748	prot	1431.82	40.0032	0.338275	C	T	intronic	rs76770165	rs76770165	0.15	0	0
PUS10	61089359	2	0.00418094	0.968007	0.293046	0.292181	risk	1272.31	33.8091	0.619435	C	A	intronic	rs1182688	rs1182688	0.325	0	0
PUS10	61097620	2	0.341531	0.48966	0.0106385	0.0075839	risk	1233.33	45.8472	0.242555	C	T	intronic	rs115319213	rs115319213	0.017	0	0
PUS10	61097914	2	-0.221652	0.0841191	0.142037	0.171246	prot	1117.19	37.3661	0.589461	C	G	intronic	rs62150970	rs62150970	0.192	0	0
PUS10	61097954	2	0.0228653	0.913665	0.0558408	0.0546475	risk	928.27	31.9488	0.616186	A	G	intronic	rs62150971	rs62150971	0.058	0	0
PUS10	61098167	2	-0.223497	0.0856636	0.139853	0.16896	prot	1343.78	37.8711	0.52126	A	C	intronic	rs12988616	rs12988616	0.192	0	0
PEX13	61099055	2	-0.220075	0.0824379	0.14674	0.176487	prot	2004.45	37.5081	0.583006	G	C	intronic	rs12996059	rs12996059	0.192	0	0
PEX13	61129275	2	0.217641	0.342446	0.048226	0.0391631	risk	1850.2	39.8182	0.433508	C	G	exonic	rs74350038	rs74350038	0.025	nonsynonymous SNV	PEX13:NM_002618:exon4:c.C1078G:p.L360V,
TIA1	70329437	2	-0.0190188	0.85001	0.322062	0.326229	prot	585.75	51.2529	0.0739356	T	G	upstream	rs2592177	rs2592177	0.683	0	0
CD207	70911692	2	0.0555762	0.590304	0.286613	0.275385	risk	1235.62	42.4148	0.367307	C	T	exonic	rs13421115	rs13421115	0.3	synonymous SNV	CD207:NM_015717:exon6:c.G984A:p.P328P,
CD207	70911734	2	0.0203554	0.856189	0.220069	0.216595	risk	1686.71	29.4883	0.888992	C	T	exonic	rs2080390	rs2080390	0.167	synonymous SNV	CD207:NM_015717:exon6:c.G942A:p.T314T,
CD207	70911738	2	-0.00387686	0.985582	0.0491059	0.0492873	prot	1746.62	33.9002	0.74037	T	A	exonic	rs57302492	rs57302492	0.025	nonsynonymous SNV	CD207:NM_015717:exon6:c.A938T:p.K313I,
CD207	70911814	2	0.0509139	0.817324	0.0475997	0.045344	risk	1792.86	32.1043	0.808586	T	C	exonic	rs13383830	rs13383830	0.033	nonsynonymous SNV	CD207:NM_015717:exon6:c.A862G:p.N288D,
CD207	70912303	2	-0.162527	0.51921	0.0362485	0.0423745	prot	741.861	49.1591	0.044758	G	A	intronic	rs3213747	rs3213747	0.025	0	0
CD207;CD207	70912343	2	-0.0831783	0.379696	0.391493	0.411477	prot	975.905	28.872	0.904283	A	G	exonic;splicing	rs741326	rs741326	0.483	nonsynonymous SNV	CD207:NM_015717:exon5:c.T833C:p.V278A,
CD207	70912414	2	-0.00960805	0.96345	0.0515044	0.0519758	prot	1429.24	33.8923	0.740688	G	T	exonic	rs3213749	rs3213749	0.033	synonymous SNV	CD207:NM_015717:exon5:c.C762A:p.G254G,
CD207;CD207	70913545	2	-0.28526	0.107215	0.0658526	0.0857275	prot	1568.6	26.6295	0.948146	A	G	exonic;splicing	rs6712863	rs6712863	0.083	synonymous SNV	CD207:NM_015717:exon4:c.T711C:p.S237S,
CD207	70913619	2	-0.064428	0.740215	0.0600647	0.0638069	prot	1786.49	37.5574	0.535696	G	A	exonic	rs17006436	rs17006436	0.083	nonsynonymous SNV	CD207:NM_015717:exon4:c.C637T:p.P213S,
CD207	70914241	2	-0.420848	0.0433034	0.049547	0.0735654	prot	569.194	46.2269	0.0787226	A	C	intronic	rs72836218	rs72836218	0.075	0	0
CD207	70914444	2	0.0443962	0.662488	0.307518	0.298145	risk	1882.07	34.3721	0.680804	G	C	exonic	rs17718987	rs17718987	0.3	nonsynonymous SNV	CD207:NM_015717:exon3:c.C406G:p.Q136E,
CD207	70914509	2	-0.386245	0.028842	0.0636986	0.0909962	prot	1860.69	34.9415	0.697033	T	A	exonic	rs72836219	rs72836219	0.075	nonsynonymous SNV	CD207:NM_015717:exon3:c.A341T:p.E114V,
CD207	70914559	2	0.0720227	0.742255	0.0488276	0.0455893	risk	1692.33	37.5283	0.582089	C	T	exonic	rs41285965	rs41285965	0.033	synonymous SNV	CD207:NM_015717:exon3:c.G291A:p.K97K,
CD207	70914616	2	0.0650601	0.583712	0.193536	0.183584	risk	1561.79	21.758	0.991683	G	A	exonic	rs17662453	rs17662453	0.142	synonymous SNV	CD207:NM_015717:exon3:c.C234T:p.V78V,
CD207	70916156	2	-0.0505073	0.603733	0.344084	0.355571	prot	844.976	46.0039	0.237592	G	A	exonic	rs10489990	rs10489990	0.3	nonsynonymous SNV	CD207:NM_015717:exon2:c.C164T:p.A55V,
CD207	70916273	2	-0.0870051	0.839729	0.0113011	0.0123158	prot	1335.31	33.1732	0.769091	T	C	intronic	rs115495142	rs115495142	0.017	0	0
CD207	70916574	2	0.0946675	0.340475	0.332385	0.311722	risk	1967.9	38.8519	0.521856	A	G	upstream	rs2075225	rs2075225	0.283	0	0
CD207	70916619	2	-0.853311	0.036598	0.00949592	0.0220092	prot	1984.05	38.731	0.527339	C	T	upstream	rs72836224	rs72836224	0.008	0	0
LBX2	74578652	2	-0.434575	0.0169249	0.0662964	0.0988162	prot	358.861	48.516	0.0508589	T	C	exonic	rs6546908	rs6546908	0.925	synonymous SNV	LBX2:NM_001009812:exon2:c.A495G:p.E165E,
LBX2	74578686	2	0.0294951	0.845018	0.11703	0.114017	risk	408.838	20.0515	0.979796	G	A	exonic	rs17009998	rs17009998	0.108	nonsynonymous SNV	LBX2:NM_001009812:exon2:c.C461T:p.S154F,
LBX2	74580268	2	0	0	0	0	NA	0	0	0	C	T	intronic	rs11688069	rs11688069	0.1	0	0
LOC151534	74583570	2	0.205837	0.374187	0.0482672	0.0396438	risk	747.462	60.5196	0.0086727	G	A	ncRNA	rs13023123	rs13023123	0.033	0	0
DQX1	74599830	2	0.0596871	0.65735	0.141446	0.134351	risk	909.381	21.5963	0.992285	A	T	exonic	rs6546909	rs6546909	0.133	synonymous SNV	DQX1:NM_133637:exon11:c.T1842A:p.L614L,
AUP1	74609684	2	0.0616182	0.650198	0.138611	0.131416	risk	1005.62	22.2569	0.98958	G	C	intronic	rs2231250	rs2231250	0.1	0	0
AUP1	74610056	2	-0.026988	0.841515	0.142849	0.146186	prot	439.513	42.0976	0.25975	G	C	exonic	rs1183739	rs1183739	0.1	synonymous SNV	AUP1:NM_181575:exon2:c.C129G:p.L43L,
GNLY	85774864	2	-0.0865802	0.408165	0.297428	0.315831	prot	620.216	48.2195	0.0676515	G	T	upstream	rs1866140	rs1866140	0.383	0	0
GNLY	85774900	2	0.00916222	0.922888	0.402725	0.400523	risk	795.857	70.3282	0.00214638	G	C	upstream	rs1866139	rs1866139	0.408	0	0
GNLY	85778240	2	-0.0409844	0.674919	0.339057	0.348301	prot	944.667	43.3852	0.329094	C	T	exonic	rs11127	rs11127	0.417	nonsynonymous SNV	GNLY:NM_006433:exon4:c.C356T:p.T119I,GNLY:NM_012483:exon5:c.C311T:p.T104I,
GNLY	85779178	2	-0.037226	0.707674	0.349122	0.357628	prot	657.795	43.1666	0.224502	G	A	intronic	rs4240201	rs4240201	0.417	0	0
GNLY	85779191	2	-0.0104787	0.91814	0.348817	0.3512	prot	680.722	43.0949	0.136355	T	G	splicing	rs4240202	rs4240202	0.417	0	0
CD8B	86896336	2	0.0927589	0.470553	0.160084	0.148002	risk	1377.19	52.362	0.0911341	T	C	exonic	rs35555413	rs35555413	0.275	nonsynonymous SNV	CD8B:NM_172102:exon5:c.A547G:p.I183V,CD8B:NM_172213:exon6:c.A637G:p.I213V,
CD8B	86939109	2	0.0822334	0.485556	0.209518	0.196224	risk	678.59	33.4787	0.634907	T	C	intronic	rs28727404	rs28727404	0.192	0	0
IL1R2	101974782	2	-0.424642	0.2937	0.0113435	0.0172413	prot	839.488	44.6217	0.247305	G	A	UTR5	rs78423067	rs78423067	0.033	0	0
IL1R1	102148081	2	0.0431535	0.835688	0.0560661	0.0538256	risk	983.718	52.1208	0.0506867	C	G	exonic	rs2228139	rs2228139	0.067	nonsynonymous SNV	IL1R1:NM_000877:exon4:c.C371G:p.A124G,
IL1R1	102154841	2	0.30481	0.151237	0.0599614	0.0449149	risk	976.325	45.8103	0.179751	G	A	intronic	rs2041747	rs2041747	1	0	0
IL1R1	102157518	2	0.461633	0.480376	0.00671275	0.00424126	risk	1568.72	28.3195	0.846543	C	T	exonic	rs28362304	rs28362304	0.008	nonsynonymous SNV	IL1R1:NM_000877:exon9:c.C1031T:p.T344M,
IL1R1	102159307	2	0.133317	0.577797	0.0434638	0.0382465	risk	1456.15	38.012	0.423085	A	C	exonic	rs3917320	rs3917320	0.058	synonymous SNV	IL1R1:NM_000877:exon11:c.A1366C:p.R456R,
IL1R1	102159678	2	0.206017	0.675416	0.00995778	0.00811888	risk	1308.93	33.166	0.76937	A	G	UTR3	rs3917322	rs3917322	0.008	0	0
IL1RL2	102169876	2	0.155141	0.533059	0.0411954	0.0354855	risk	1007.55	36.2908	0.455095	T	C	UTR5	rs13017584	rs13017584	0.058	0	0
IL1RL2	102208899	2	-0.184532	0.233319	0.0939728	0.110905	prot	1582	28.7779	0.884964	T	C	exonic	rs2302620	rs2302620	0.117	synonymous SNV	IL1RL2:NM_003854:exon9:c.T1101C:p.Y367Y,
IL1RL2	102217928	2	-0.242904	0.499758	0.0151729	0.0192643	prot	1663.07	52.1898	0.0938041	C	T	exonic	rs35960329	rs35960329	0.008	synonymous SNV	IL1RL2:NM_003854:exon11:c.C1437T:p.D479D,
IL1RL2	102218140	2	-0.0205808	0.871821	0.158446	0.161209	prot	984.512	24.9745	0.960293	T	C	exonic	rs2302612	rs2302612	0.2	nonsynonymous SNV	IL1RL2:NM_003854:exon11:c.T1649C:p.L550P,
IL1RL1	102294158	2	-2.07714e-05	0.999848	0.255834	0.255837	prot	978.385	40.7327	0.309562	A	G	upstream	rs6543116	rs6543116	0.717	0	0
IL1RL1	102320049	2	0.0916555	0.500636	0.146852	0.135736	risk	1901.18	33.3618	0.640354	G	T	intronic	rs3771180	rs3771180	0.133	0	0
IL1RL1	102321900	2	0.0803683	0.481729	0.228078	0.214239	risk	1312.95	34.2867	0.596924	C	A	exonic	rs1041973	rs1041973	0.2	nonsynonymous SNV	IL1RL1:NM_003856:exon3:c.C233A:p.A78E,IL1RL1:NM_016232:exon3:c.C233A:p.A78E,
IL1RL1	102323723	2	-0.150375	0.637686	0.0204659	0.0237081	prot	1155.66	41.2497	0.372513	A	G	splicing	rs13029918	rs13029918	0.033	0	0
IL1RL1	102324148	2	-0.269822	0.00674174	0.314242	0.375068	prot	1735.2	44.413	0.21963	C	T	intronic	rs1420101	rs1420101	0.3	0	0
IL1RL1	102326078	2	0.00232403	0.988217	0.101148	0.100937	risk	1653.1	39.0305	0.37862	A	G	splicing	rs62152661	rs62152661	0.108	0	0
IL1RL1	102334439	2	0.22645	0.0178144	0.410252	0.356778	risk	1356.21	43.303	0.332249	G	A	exonic	rs4988956	rs4988956	0.408	nonsynonymous SNV	IL1RL1:NM_016232:exon11:c.G1297A:p.A433T,
IL1RL1	102334507	2	0.245328	0.0102278	0.413764	0.355774	risk	1614.81	40.1865	0.461992	T	C	exonic	rs4988957	rs4988957	0.408	synonymous SNV	IL1RL1:NM_016232:exon11:c.T1365C:p.N455N,
IL1RL1	102334643	2	1.61054	1.04436e-08	0.0788435	0.0168121	risk	1036.75	284.01	2.09664e-39	C	A	exonic	rs10192036	rs10192036	0.408	nonsynonymous SNV	IL1RL1:NM_016232:exon11:c.C1501A:p.Q501K,
IL1RL1	102334644	2	2.95981	8.63316e-05	0.0363547	0.0019515	risk	1028.28	155.987	3.09396e-16	A	G	exonic	rs10204137	rs10204137	0.408	nonsynonymous SNV	IL1RL1:NM_016232:exon11:c.A1502G:p.Q501R,
IL1RL1	102334717	2	0.210927	0.0275533	0.40521	0.35555	risk	1770.69	36.9332	0.60909	T	C	exonic	rs4988958	rs4988958	0.408	synonymous SNV	IL1RL1:NM_016232:exon11:c.T1575C:p.S525S,
IL1RL1	102334788	2	0.187152	0.0509489	0.397998	0.354123	risk	1818.6	38.0905	0.556483	C	T	exonic	rs10192157	rs10192157	0.408	nonsynonymous SNV	IL1RL1:NM_016232:exon11:c.C1646T:p.T549I,
IL1RL1	102334794	2	0.188971	0.0499314	0.38936	0.345478	risk	1794.86	39.0041	0.514959	T	C	exonic	rs10206753	rs10206753	0.408	nonsynonymous SNV	IL1RL1:NM_016232:exon11:c.T1652C:p.L551S,
IL18R1	102345460	2	-0.266622	0.0081472	0.319436	0.379954	prot	1100.47	37.927	0.381517	C	T	upstream	rs2287037	rs2287037	0.358	0	0
IL18R1	102350711	2	-0.273421	0.00584567	0.329228	0.392156	prot	924.667	39.2858	0.367816	T	C	splicing	rs1420098	rs1420098	0.358	0	0
IL18R1	102367834	2	-0.292736	0.00718081	0.233133	0.289468	prot	1738.69	20.74	0.985743	C	T	exonic	rs1035130	rs1035130	0.233	synonymous SNV	IL18R1:NM_003855:exon6:c.C753T:p.F251F,
IL18R1	102377344	2	0.175862	0.0645348	0.48894	0.445194	risk	1377.18	29.0279	0.82228	C	T	intronic	rs1420096	rs1420096	0.533	0	0
IL18R1	102379840	2	0.207973	0.268854	0.0750586	0.0618363	risk	1205.54	49.8067	0.0777134	C	T	UTR3	rs7570821	rs7570821	0.1	0	0
IL18RAP	102401476	2	0.0804497	0.461651	0.253324	0.23841	risk	1071.97	41.4403	0.323002	A	G	upstream	rs1420106	rs1420106	0.767	0	0
IL18RAP	102401551	2	0.21417	0.0221917	0.515062	0.4616	risk	1474.59	37.035	0.559794	T	C	upstream	rs1420105	rs1420105	0.533	0	0
IL18RAP	102429921	2	-0.0161902	0.922922	0.090934	0.0922813	prot	531.649	32.5026	0.589257	C	T	intronic	rs11465722	rs11465722	0.108	0	0
IL18RAP	102429952	2	0.0552316	0.674335	0.160322	0.153025	risk	650	34.3745	0.546002	G	A	splicing	rs11465723	rs11465723	0.167	0	0
IL1A	113253694	2	0.0149786	0.883852	0.295789	0.292679	risk	1791.07	25.6948	0.950009	C	A	exonic	rs17561	rs17561	0.3	nonsynonymous SNV	IL1A:NM_000575:exon5:c.G340T:p.A114S,
IL1A	113259431	2	0.00978714	0.92414	0.292839	0.290817	risk	1164.54	22.2315	0.985773	G	A	UTR5	rs1800587	rs1800587	0.3	0	0
IL1B	113306861	2	0.111451	0.318275	0.231994	0.212731	risk	1594.6	29.1205	0.89829	G	A	exonic	rs1143634	rs1143634	0.258	synonymous SNV	IL1B:NM_000576:exon5:c.C315T:p.F105F,
IL1B	113310858	2	0.0733699	0.45779	0.346063	0.329651	risk	1735.41	32.6639	0.752946	G	A	upstream	rs1143627	rs1143627	0.65	0	0
IL1F7	113386846	2	-0.225616	0.192341	0.0709311	0.0873158	prot	1478.17	37.0104	0.605599	C	T	upstream	rs2708960	rs2708960	0.092	0	0
IL1F7	113386886	2	-0.281631	0.107789	0.0675749	0.08763	prot	1719.6	37.7914	0.57011	T	A	upstream	rs2708959	rs2708959	0.083	0	0
IL1F7	113386908	2	-0.268297	0.124777	0.0682155	0.0873737	prot	1857.45	39.6905	0.484055	A	T	upstream	rs2723170	rs2723170	0.092	0	0
IL1F7	113386946	2	-0.261399	0.135514	0.0681168	0.0867021	prot	1971.12	35.6085	0.668172	A	G	upstream	rs2708958	rs2708958	0.092	0	0
IL1F7	113386952	2	-0.255995	0.137203	0.0708408	0.0896553	prot	1989.24	36.3222	0.636569	G	C	upstream	rs2723169	rs2723169	0.092	0	0
IL1F7;IL1F7	113387849	2	0.0730082	0.469252	0.402162	0.384741	risk	359.629	25.4782	0.822133	G	T	exonic;splicing	rs3811046	rs3811046	0.708	nonsynonymous SNV	IL1F7:NM_173204:exon2:c.G92T:p.G31V,IL1F7:NM_014439:exon2:c.G92T:p.G31V,
IL1F7	113387881	2	0.0621943	0.542524	0.376355	0.361874	risk	342.171	29.1667	0.658537	A	G	exonic	rs3811047	rs3811047	0.708	nonsynonymous SNV	IL1F7:NM_173204:exon2:c.A124G:p.T42A,IL1F7:NM_014439:exon2:c.A124G:p.T42A,
IL1F7	113389136	2	-0.301849	0.1101	0.0577925	0.0765962	prot	1166.46	31.961	0.780527	A	G	intronic	rs2723178	rs2723178	0.092	0	0
IL1F7	113389137	2	-0.299677	0.112294	0.057978	0.0766833	prot	1166.44	32.6505	0.753484	C	T	intronic	rs2708939	rs2708939	0.092	0	0
IL1F7;IL1F7	113391180	2	-0.187842	0.275005	0.0742683	0.0882609	prot	1469.15	36.6832	0.576032	C	G	exonic;splicing	rs2708943	rs2708943	0.092	nonsynonymous SNV	IL1F7:NM_173202:exon2:c.C86G:p.P29R,IL1F7:NM_014439:exon3:c.C149G:p.P50R,IL1F7:NM_173205:exon2:c.C71G:p.P24R,
IL1F7	113391192	2	-0.190708	0.26639	0.0744818	0.0887421	prot	1539.37	36.7534	0.572792	A	G	exonic	rs2723183	rs2723183	0.092	nonsynonymous SNV	IL1F7:NM_173202:exon2:c.A98G:p.N33S,IL1F7:NM_014439:exon3:c.A161G:p.N54S,IL1F7:NM_173205:exon2:c.A83G:p.N28S,
IL1F7	113391740	2	-0.326771	0.0514494	0.0732171	0.0987208	prot	1891.69	39.104	0.510438	C	T	exonic	rs2723187	rs2723187	0.092	nonsynonymous SNV	IL1F7:NM_173202:exon3:c.C260T:p.P87L,IL1F7:NM_173203:exon2:c.C140T:p.P47L,IL1F7:NM_173204:exon3:c.C203T:p.P68L,IL1F7:NM_014439:exon4:c.C323T:p.P108L,IL1F7:NM_173205:exon3:c.C245T:p.P82L,
IL1F7	113392690	2	-0.209263	0.241497	0.0676517	0.082106	prot	1143.32	34.7883	0.66237	T	C	exonic	rs2708947	rs2708947	0.092	nonsynonymous SNV	IL1F7:NM_173202:exon4:c.T427C:p.W143R,IL1F7:NM_173203:exon3:c.T307C:p.W103R,IL1F7:NM_173204:exon4:c.T370C:p.W124R,IL1F7:NM_014439:exon5:c.T490C:p.W164R,IL1F7:NM_173205:exon4:c.T412C:p.W138R,
IL1F7	113392852	2	-0.288258	0.087966	0.0731507	0.0952622	prot	1503.64	37.0322	0.604609	G	A	exonic	rs2723192	rs2723192	0.092	nonsynonymous SNV	IL1F7:NM_173202:exon4:c.G589A:p.D197N,IL1F7:NM_173203:exon3:c.G469A:p.D157N,IL1F7:NM_173204:exon4:c.G532A:p.D178N,IL1F7:NM_014439:exon5:c.G652A:p.D218N,IL1F7:NM_173205:exon4:c.G574A:p.D192N,
IL1F9	113451974	2	-0.874145	0.0636636	0.00704742	0.0167268	prot	1865.71	37.9335	0.563639	C	T	upstream	rs28947204	rs28947204	0.017	0	0
IL1F6	113479934	2	-0.181035	0.0750624	0.278685	0.316487	prot	1701.29	39.4385	0.495359	A	C	splicing	rs2305152	rs2305152	0.325	0	0
IL1F6	113480046	2	-0.00715387	0.942076	0.333573	0.335165	prot	1557.79	52.2916	0.0922183	A	G	exonic	rs895497	rs895497	0.675	nonsynonymous SNV	IL1F6:NM_014440:exon2:c.A35G:p.Q12R,
IL1F6	113482058	2	0.142622	0.696821	0.0175249	0.015231	risk	1435.02	46.132	0.233582	A	T	exonic	rs34817588	rs34817588	0.025	nonsynonymous SNV	IL1F6:NM_014440:exon4:c.A443T:p.N148I,
IL1F8	113501673	2	0.0338999	0.715663	0.473879	0.465436	risk	1392.1	44.6781	0.281683	G	A	UTR3	rs11673918	rs11673918	0.508	0	0
IL1F8	113505787	2	0.00233571	0.979921	0.501576	0.500992	risk	964.286	48.0059	0.180106	C	T	UTR5	rs2305150	rs2305150	0.542	0	0
IL1F8	113526884	2	0.166922	0.362525	0.0745278	0.0638013	risk	1618.74	50.5409	0.122704	G	A	UTR5	rs1992762	rs1992762	0.067	0	0
IL1F8	113526929	2	0.273572	0.0264643	0.192135	0.153194	risk	1434.02	28.3567	0.915976	G	A	upstream	rs1562302	rs1562302	0.158	0	0
IL1F10	113541857	2	-0.111277	0.261588	0.322212	0.346978	prot	1889.8	34.153	0.690397	C	A	upstream	rs2100071	rs2100071	0.658	0	0
IL1F10	113546180	2	0.000925859	0.992285	0.378094	0.377876	risk	1489.62	51.2345	0.10979	G	A	intronic	rs12711749	rs12711749	0.6	0	0
IL1F10	113546340	2	-0.155891	0.101292	0.412561	0.450786	prot	1130.18	37.4845	0.493116	G	T	intronic	rs13019891	rs13019891	0.467	0	0
IL1F10	113548416	2	0.273187	0.152886	0.0717802	0.0555748	risk	943.738	46.0656	0.235655	T	C	exonic	rs3811058	rs3811058	0.075	synonymous SNV	IL1F10:NM_032556:exon2:c.T72C:p.D24D,IL1F10:NM_173161:exon3:c.T72C:p.D24D,
IL1F10	113548783	2	0.0297721	0.752381	0.434245	0.426945	risk	1098.51	40.2457	0.414901	T	C	exonic	rs6761276	rs6761276	0.583	nonsynonymous SNV	IL1F10:NM_032556:exon3:c.T131C:p.I44T,IL1F10:NM_173161:exon4:c.T131C:p.I44T,
IL1F10	113548804	2	0.0123119	0.901098	0.370549	0.367682	risk	845.395	38.549	0.355018	C	A	exonic	rs6743376	rs6743376	0.658	nonsynonymous SNV	IL1F10:NM_032556:exon3:c.C152A:p.A51D,IL1F10:NM_173161:exon4:c.C152A:p.A51D,
IL1RN	113591688	2	0.0256092	0.820826	0.247021	0.242288	risk	593.528	34.9735	0.421637	A	C	upstream	rs4251968	rs4251968	0.258	0	0
IL1RN	113591899	2	0.0676083	0.528294	0.280199	0.266768	risk	795.211	44.7113	0.151257	G	A	upstream	rs2234676	rs2234676	0.258	0	0
IL1RN	113591980	2	0.0495771	0.652994	0.268854	0.259221	risk	797.306	36.4033	0.35743	G	A	UTR5	rs2234677	rs2234677	0.258	0	0
IL1RN	113592036	2	0.0510252	0.63572	0.250858	0.241391	risk	892.881	45.9929	0.237938	A	G	UTR5	rs2234678	rs2234678	0.258	0	0
IL1RN	113592055	2	0.0717347	0.502922	0.257594	0.244116	risk	929.5	46.5216	0.221672	G	C	UTR5	rs2234679	rs2234679	0.25	0	0
IL1RN	113592102	2	0.0481185	0.668964	0.252444	0.243472	risk	859.722	35.178	0.412169	T	C	intronic	rs16065	rs16065	0.258	0	0
IL1RN	113603678	2	0.0259469	0.807627	0.262188	0.2572	risk	782.024	41.3177	0.369715	T	C	exonic	rs419598	rs419598	0.25	synonymous SNV	IL1RN:NM_173841:exon4:c.T180C:p.A60A,IL1RN:NM_173843:exon4:c.T69C:p.A23A,IL1RN:NM_173842:exon2:c.T171C:p.A57A,IL1RN:NM_000577:exon3:c.T117C:p.A39A,
IL1RN	113605050	2	0.0311553	0.77227	0.266512	0.260467	risk	1426.51	40.7174	0.310148	T	C	intronic	rs432014	rs432014	0.25	0	0
IL1RN	113606775	2	-0.020656	0.853838	0.22211	0.2257	prot	814.463	43.1786	0.297314	T	C	exonic	rs315952	rs315952	0.233	synonymous SNV	IL1RN:NM_173841:exon6:c.T399C:p.S133S,IL1RN:NM_173843:exon6:c.T288C:p.S96S,IL1RN:NM_173842:exon4:c.T390C:p.S130S,IL1RN:NM_000577:exon5:c.T336C:p.S112S,
MCM6	136330725	2	0.359709	0.000854805	0.29981	0.230071	risk	1091.59	49.7043	0.0791454	G	A	intronic	rs309180	rs309180	0.817	0	0
MCM6	136339013	2	0.391161	0.00813372	0.141041	0.099945	risk	984.789	46.634	0.110395	T	G	intronic	rs3087343	rs3087343	0.117	0	0
MCM6	136350432	2	0.404794	0.0110979	0.162975	0.11496	risk	248.286	40.7066	0.0332085	G	A	UTR5	rs1057031	rs1057031	0.108	0	0
MCM6	136350637	2	1.65206	0.103567	0.00643934	0.00124059	risk	733.538	25.4959	0.923411	G	A	upstream	rs4988141	rs4988141	0.008	0	0
CXCR4	136589554	2	0.344016	0.182876	0.0398132	0.0285552	risk	1567.83	53.9312	0.0695581	G	A	exonic	rs2228014	rs2228014	0.017	synonymous SNV	CXCR4:NM_001008540:exon1:c.C426T:p.I142I,CXCR4:NM_003467:exon2:c.C414T:p.I138I,
CXCR4	136590019	2	-0.782661	3.04832e-09	0.128857	0.24445	prot	1223.92	421.641	0	A	T	UTR5	rs2680880	rs2680880	0.367	0	0
CXCR4	136590474	2	-0.282862	0.0118237	0.216858	0.268703	prot	564.789	40.8628	0.26534	A	G	intronic	rs2471859	rs2471859	0.183	0	0
PRPF40A	153222829	2	0.216644	0.0705781	0.212073	0.178123	risk	908.692	29.9315	0.788681	G	C	intronic	rs6713779	rs6713779	0.85	0	0
PRPF40A	153227770	2	0.281316	0.0205795	0.210273	0.16734	risk	1087.21	28.6881	0.834154	A	G	intronic	rs1036526	rs1036526	0.842	0	0
PRPF40A	153229028	2	0.257931	0.0309082	0.216956	0.176328	risk	1677.38	30.7627	0.755413	A	G	intronic	rs3762507	rs3762507	0.858	0	0
PRPF40A	153229065	2	0.242832	0.0396744	0.222593	0.183405	risk	1263.62	31.1343	0.739885	C	A	intronic	rs3762506	rs3762506	0.85	0	0
PRPF40A	153241506	2	0.235862	0.0588641	0.18927	0.155694	risk	888.575	33.0523	0.697354	G	A	exonic	rs11544718	rs11544718	0.142	synonymous SNV	PRPF40A:NM_017892:exon10:c.C690T:p.A230A,
ARL6IP6,PRPF40A	153282338	2	-0.199708	0.521718	0.0893797	0.107022	prot	207.2	9.48319	0.303187	G	C	upstream	rs2293680	rs2293680	0.075	0	0
ARL6IP6,PRPF40A	153282396	2	0	0	0	0	NA	0	0	0	G	A	upstream	rs76489218	rs76489218	0.05	0	0
ARL6IP6,PRPF40A	153282512	2	-0.02061	0.907844	0.154337	0.157046	prot	223.95	19.7518	0.346964	G	A	upstream	rs7598878	rs7598878	0.167	0	0
ARL6IP6	153282888	2	0.205673	0.0824745	0.206095	0.174466	risk	777.643	32.762	0.784694	G	C	ncRNA	rs3811566	rs3811566	0.85	0	0
CD302,LY75-CD302	160344738	2	0.326033	0.185434	0.0451768	0.0330229	risk	1158.46	37.6004	0.4416	A	G	intronic	rs56329454	rs56329454	0.033	0	0
CD302,LY75-CD302	160348216	2	-0.0772981	0.446856	0.313193	0.330055	prot	1553.23	27.7324	0.865185	T	C	exonic	rs2114626	rs2114626	0.408	synonymous SNV	LY75-CD302:NM_001198760:exon34:c.A4833G:p.S1611S,LY75-CD302:NM_001198759:exon35:c.A5001G:p.S1667S,CD302:NM_001198763:exon2:c.A78G:p.S26S,CD302:NM_014880:exon2:c.A78G:p.S26S,
STAT4	191631086	2	0.0408432	0.702967	0.271706	0.2637	risk	1609.69	43.2661	0.221394	G	A	splicing	rs3024866	rs3024866	0.7	0	0
STAT4	191724173	2	0.0309961	0.875405	0.0622391	0.0604544	risk	1130.74	41.1997	0.29193	C	T	upstream	rs2278940	rs2278940	0.058	0	0
CD28	204299653	2	-0.424933	0.328716	0.00962025	0.0146395	prot	1883.62	52.9384	0.0826458	G	A	exonic	rs41272649	rs41272649	0.05	synonymous SNV	CD28:NM_006139:exon2:c.G105A:p.A35A,
CD28	204302757	2	0.146167	0.248161	0.172955	0.153034	risk	1649.95	39.3425	0.454545	T	C	intronic	rs3116496	rs3116496	0.15	0	0
CXCR2	218698831	2	0.120221	0.20218	0.499107	0.469091	risk	1206.65	41.3194	0.327715	C	T	intronic	rs4674258	rs4674258	0.442	0	0
CXCR2	218708537	2	0.352889	0.117362	0.0531994	0.0379817	risk	1758.9	46.0621	0.235763	C	T	exonic	rs11574750	rs11574750	0.033	synonymous SNV	CXCR2:NM_001168298:exon4:c.C768T:p.V256V,CXCR2:NM_001557:exon3:c.C768T:p.V256V,
CXCR2	218708555	2	0.0985048	0.289822	0.483142	0.458604	risk	1597.1	47.4946	0.193744	C	T	exonic	rs2230054	rs2230054	0.467	synonymous SNV	CXCR2:NM_001168298:exon4:c.C786T:p.L262L,CXCR2:NM_001557:exon3:c.C786T:p.L262L,
CXCR1	218737177	2	0.384106	0.145381	0.0389954	0.0268927	risk	2042.62	32.4694	0.795489	G	A	exonic	rs16858808	rs16858808	0.033	nonsynonymous SNV	CXCR1:NM_000634:exon2:c.C1003T:p.R335C,
CXCR1	218737353	2	0.0454503	0.829046	0.0523263	0.0501178	risk	1508.5	43.2933	0.332624	C	G	exonic	rs2234671	rs2234671	0.033	nonsynonymous SNV	CXCR1:NM_000634:exon2:c.G827C:p.S276T,
CXCR1	218738088	2	0.546707	0.0354201	0.0440487	0.0259796	risk	2129.17	33.4092	0.759921	A	C	exonic	rs16858811	rs16858811	0.033	nonsynonymous SNV	CXCR1:NM_000634:exon2:c.T92G:p.M31R,
CXCR1	218738177	2	0.127528	0.802659	0.00900163	0.0079324	risk	2087.63	38.9766	0.470931	C	T	exonic	rs55808468	rs55808468	0.017	nonsynonymous SNV	CXCR1:NM_000634:exon2:c.G3A:p.M1I,
SLC11A1	218954951	2	0.157147	0.418274	0.0654968	0.0565104	risk	871.119	52.6296	0.0871087	C	T	upstream	rs7573065	rs7573065	0.075	0	0
SLC11A1	218957257	2	-0.0886928	0.393091	0.267613	0.285351	prot	1091.19	41.4538	0.407099	C	T	exonic	rs2276631	rs2276631	0.225	synonymous SNV	SLC11A1:NM_000578:exon3:c.C198T:p.F66F,
SLC11A1	218958247	2	-0.0863919	0.436687	0.251517	0.268127	prot	565.389	31.3502	0.598164	G	C	intronic	rs3731865	rs3731865	0.217	0	0
SLC11A1	218960621	2	-0.0586572	0.592608	0.239144	0.24998	prot	826.425	34.1116	0.649875	C	T	intronic	rs2290708	rs2290708	0.217	0	0
SLC11A1	218967100	2	NULL	NULL	NULL	NULL	NULL	NULL	NULL	NULL	T	C	exonic	rs17215556	rs17215556	0.025	nonsynonymous SNV	SLC11A1:NM_000578:exon13:c.T1328C:p.V443A,
ATG9A	219794089	2	0.687223	0.0903639	0.0208358	0.0105894	risk	512.333	42.0363	0.16198	A	G	exonic	rs2276633	rs2276633	0.983	synonymous SNV	ATG9A:NM_024085:exon13:c.T2325C:p.T775T,ATG9A:NM_001077198:exon14:c.T2325C:p.T775T,
ATG9A	219795598	2	0.0458944	0.79845	0.0733115	0.070254	risk	956.786	42.4363	0.366439	A	C	intronic	rs72955435	rs72955435	0.1	0	0
ATG9A	219795685	2	-0.000511901	0.997766	0.0692024	0.0692354	prot	944.048	36.5085	0.628225	T	C	exonic	rs2276635	rs2276635	0.108	nonsynonymous SNV	ATG9A:NM_024085:exon10:c.A1774G:p.S592G,ATG9A:NM_001077198:exon11:c.A1774G:p.S592G,
ATG9A	219798391	2	-0.132184	0.731184	0.0138894	0.0158212	prot	1584.45	43.9813	0.306714	T	C	exonic	rs55842930	rs55842930	0.017	synonymous SNV	ATG9A:NM_024085:exon5:c.A360G:p.Q120Q,ATG9A:NM_001077198:exon6:c.A360G:p.Q120Q,
ANKZF1	219802795	2	-0.030242	0.820389	0.13978	0.143456	prot	768.333	47.5143	0.193205	G	A	UTR5	rs74561615	rs74561615	0.092	0	0
SP110	230745104	2	0.0817892	0.640879	0.0787705	0.0730362	risk	795.119	47.3503	0.197721	C	T	exonic	rs3948463	rs3948463	0.058	nonsynonymous SNV	SP110:NM_004509:exon16:c.G1737A:p.M579I,SP110:NM_080424:exon16:c.G1737A:p.M579I,
SP110	230745110	2	-0.257138	0.0908873	0.0935607	0.117764	prot	772.81	31.7802	0.819851	G	A	exonic	rs13018234	rs13018234	0.075	synonymous SNV	SP110:NM_004509:exon16:c.C1731T:p.C577C,SP110:NM_080424:exon16:c.C1731T:p.C577C,
SP110	230745860	2	0.188791	0.308784	0.073343	0.0615011	risk	1052.02	46.5894	0.219641	A	G	exonic	rs35495464	rs35495464	0.058	synonymous SNV	SP110:NM_004509:exon15:c.T1650C:p.G550G,SP110:NM_080424:exon15:c.T1650C:p.G550G,
SP110	230750520	2	-0.184876	0.0482097	0.465155	0.511316	prot	2152.78	34.2479	0.686253	A	G	exonic	rs1135791	rs1135791	0.483	nonsynonymous SNV	SP110:NM_004510:exon14:c.T1568C:p.M523T,SP110:NM_004509:exon14:c.T1568C:p.M523T,SP110:NM_001185015:exon15:c.T1586C:p.M529T,SP110:NM_080424:exon14:c.T1568C:p.M523T,
SP110;SP110	230758959	2	-0.228513	0.0810553	0.137587	0.167011	prot	1624.22	32.7549	0.749273	A	G	exonic;splicing	rs3948464	rs3948464	0.875	nonsynonymous SNV	SP110:NM_004510:exon11:c.T1274C:p.L425S,SP110:NM_004509:exon11:c.T1274C:p.L425S,SP110:NM_001185015:exon12:c.T1292C:p.L431S,SP110:NM_080424:exon11:c.T1274C:p.L425S,
SP110	230785354	2	0.130211	0.412804	0.0998013	0.0886973	risk	1244.83	37.2555	0.594487	C	T	exonic	rs9061	rs9061	0.058	nonsynonymous SNV	SP110:NM_004510:exon5:c.G619A:p.E207K,SP110:NM_004509:exon5:c.G619A:p.E207K,SP110:NM_001185015:exon6:c.G637A:p.E213K,SP110:NM_080424:exon5:c.G619A:p.E207K,
SP110	230785356	2	0.0987121	0.381265	0.22453	0.207811	risk	1234.62	30.4932	0.86102	G	A	exonic	rs28930679	rs28930679	0.25	nonsynonymous SNV	SP110:NM_004510:exon5:c.C617T:p.A206V,SP110:NM_004509:exon5:c.C617T:p.A206V,SP110:NM_001185015:exon6:c.C635T:p.A212V,SP110:NM_080424:exon5:c.C617T:p.A206V,
SP110	230785398	2	0.110718	0.327444	0.228302	0.209384	risk	1015.98	31.7463	0.788661	G	A	splicing	rs41309096	rs41309096	0.275	0	0
SP110	230785920	2	0.0679292	0.663985	0.100601	0.0946193	risk	1196.14	39.0796	0.511543	G	A	exonic	rs11556887	rs11556887	0.058	nonsynonymous SNV	SP110:NM_004510:exon4:c.C383T:p.A128V,SP110:NM_004509:exon4:c.C383T:p.A128V,SP110:NM_001185015:exon5:c.C401T:p.A134V,SP110:NM_080424:exon4:c.C383T:p.A128V,
SP110	230785969	2	-0.241238	0.0754174	0.122959	0.151425	prot	1003.76	41.4407	0.407653	A	G	exonic	rs1129411	rs1129411	0.883	nonsynonymous SNV	SP110:NM_004510:exon4:c.T334C:p.W112R,SP110:NM_004509:exon4:c.T334C:p.W112R,SP110:NM_001185015:exon5:c.T352C:p.W118R,SP110:NM_080424:exon4:c.T334C:p.W112R,
SP110	230793146	2	-0.0514054	0.586359	0.401088	0.413497	prot	1185.1	32.1738	0.806126	G	A	intronic	rs7581442	rs7581442	0.4	0	0
SP140L	230900000	2	-0.0349932	0.718246	0.350871	0.358882	prot	1407.02	48.1409	0.176625	C	T	upstream	rs2007304	rs2007304	0.408	0	0
SP140L	230930743	2	-0.0464373	0.76927	0.0945159	0.0985657	prot	1428.98	34.8732	0.658579	T	C	intronic	rs4973317	rs4973317	0.133	0	0
SP140L	230930899	2	-0.0223666	0.889548	0.0934198	0.0953314	prot	1532.72	35.7087	0.575877	G	T	exonic	rs10498250	rs10498250	0.133	synonymous SNV	SP140L:NM_138402:exon3:c.G243T:p.R81R,
SP140L;SP140L	230930919	2	-0.0865229	0.596861	0.087847	0.0950318	prot	1374.82	35.7955	0.571815	T	C	exonic;splicing	rs4973318	rs4973318	0.125	nonsynonymous SNV	SP140L:NM_138402:exon3:c.T263C:p.M88T,
SP140L	230956505	2	0.271182	0.0522259	0.142652	0.112583	risk	1274.62	27.7937	0.927631	C	T	exonic	rs28497362	rs28497362	0.125	nonsynonymous SNV	SP140L:NM_138402:exon8:c.C674T:p.T225M,
SP140L	230964999	2	0.0140485	0.893465	0.313944	0.310926	risk	684.972	52.8523	0.0206357	C	T	intronic	rs10184953	rs10184953	0.333	0	0
SP140L	230965056	2	-0.0105549	0.918983	0.275278	0.277389	prot	1067.98	46.7226	0.215689	A	G	exonic	rs7559665	rs7559665	0.317	synonymous SNV	SP140L:NM_138402:exon12:c.A975G:p.A325A,
SP140L	230966394	2	0.0661276	0.491803	0.425494	0.409414	risk	1454.67	50.2075	0.0723139	C	T	exonic	rs7590429	rs7590429	0.458	nonsynonymous SNV	SP140L:NM_138402:exon13:c.C1129T:p.P377S,
SP140L	230973263	2	0.771383	0.0843946	0.0170763	0.00796879	risk	905.39	44.9912	0.235424	C	T	intronic	rs75347608	rs75347608	0.025	0	0
INPP5D(dist=2034),ATG16L1(dist=41634)	233783322	2	-0.184617	0.0722355	0.27592	0.314282	prot	1675.68	41.4803	0.363062	T	G	intergenic	rs4663834	rs4663834	0.733	0	0
ATG16L1	233824948	2	0.216314	0.336637	0.0671995	0.0548449	risk	233.207	70.2815	1.02255e-05	C	T	upstream	rs77820970	rs77820970	0.025	0	0
ATG16L1	233836551	2	-0.0831657	0.714008	0.0421009	0.0455855	prot	1581.9	37.2966	0.592622	A	G	exonic	rs13011156	rs13011156	0.067	synonymous SNV	ATG16L1:NM_017974:exon3:c.A246G:p.L82L,ATG16L1:NM_030803:exon3:c.A246G:p.L82L,
ATG16L1	233838242	2	-0.3637	0.000110177	0.426853	0.517242	prot	989.732	81.6015	7.64606e-05	G	A	intronic	rs12994997	rs12994997	0.508	0	0
ATG16L1	233848107	2	-0.368751	7.70746e-05	0.435806	0.52761	prot	1075.88	73.8018	0.000903449	A	G	exonic	rs2241880	rs2241880	0.508	nonsynonymous SNV	ATG16L1:NM_017974:exon8:c.A841G:p.T281A,ATG16L1:NM_030803:exon9:c.A898G:p.T300A,ATG16L1:NM_001190267:exon9:c.A550G:p.T184A,ATG16L1:NM_198890:exon5:c.A409G:p.T137A,ATG16L1:NM_001190266:exon9:c.A646G:p.T216A,
ATG16L1	233856048	2	-1.57589	0.0413133	0.00259471	0.0124219	prot	563.972	29.7921	0.674068	C	T	intronic	rs75628963	rs75628963	0.008	0	0
ATG16L1	233865738	2	0.0686195	0.752014	0.0495149	0.0463835	risk	1266.1	44.1635	0.300048	T	A	intronic	rs56242862	rs56242862	0.05	0	0
DGKD	233961389	2	-0.190311	0.0454931	0.448522	0.495917	prot	807.872	47.1869	0.121772	G	A	intronic	rs838718	rs838718	0.467	0	0
DGKD	234011783	2	0.197966	0.298734	0.0763006	0.0634666	risk	874.833	31.4673	0.59237	A	G	intronic	rs59458664	rs59458664	0.05	0	0
DGKD	234018984	2	0.111067	0.418456	0.176102	0.160562	risk	247.219	39.434	0.116301	G	A	intronic	rs2305542	rs2305542	0.15	0	0
DGKD	234019059	2	0.0815954	0.668085	0.072662	0.067352	risk	401.972	34.4947	0.444108	C	T	exonic	rs2305541	rs2305541	0.05	synonymous SNV	DGKD:NM_152879:exon11:c.C1246T:p.L416L,DGKD:NM_003648:exon10:c.C1114T:p.L372L,
DGKD	234033560	2	0.0844706	0.491152	0.182158	0.16991	risk	710.366	43.7115	0.278189	T	C	intronic	rs2290464	rs2290464	0.167	0	0
DGKD	234036090	2	0.0442502	0.79498	0.0864097	0.0829798	risk	404.179	54.0576	0.0347162	G	A	exonic	rs2228939	rs2228939	0.117	synonymous SNV	DGKD:NM_152879:exon26:c.G3156A:p.T1052T,DGKD:NM_003648:exon25:c.G3024A:p.T1008T,
DGKD	234037506	2	0.228068	0.0872201	0.172696	0.142496	risk	423.917	31.1123	0.609907	T	C	intronic	rs2924811	rs2924811	0.2	0	0
DGKD	234037724	2	0.183113	0.0893086	0.302417	0.265236	risk	435.028	31.7868	0.576536	A	C	intronic	rs2242098	rs2242098	0.317	0	0
IL5RA	3106980	3	0.444458	0.365275	0.0118357	0.00762109	risk	1293.92	40.9452	0.301463	A	G	intronic	rs116655461	rs116655461	0.017	0	0
IL5RA	3114957	3	0.0283291	0.773403	0.346686	0.340298	risk	1655.41	42.6577	0.316726	T	C	exonic	rs2290610	rs2290610	0.408	nonsynonymous SNV	IL5RA:NM_175728:exon6:c.A385G:p.I129V,IL5RA:NM_175727:exon6:c.A385G:p.I129V,IL5RA:NM_175724:exon7:c.A385G:p.I129V,IL5RA:NM_000564:exon7:c.A385G:p.I129V,IL5RA:NM_175726:exon6:c.A385G:p.I129V,IL5RA:NM_175725:exon7:c.A385G:p.I129V,
IL5RA	3119519	3	-0.0591077	0.758117	0.0616412	0.0651499	prot	1595.46	37.8873	0.520515	A	G	intronic	rs13097407	rs13097407	0.092	0	0
IL5RA	3127235	3	-0.149776	0.171719	0.222455	0.249433	prot	1710.02	37.7891	0.570214	G	C	upstream	rs3806681	rs3806681	0.242	0	0
ATG7	11288910	3	0.218932	0.0342792	0.353892	0.305571	risk	649.972	34.9892	0.420904	G	A	upstream	rs2594971	rs2594971	0.683	0	0
ATG7	11289041	3	0.667801	0.00265769	0.164683	0.0918217	risk	210.375	24.7009	0.0376373	A	G	UTR5	rs77630528	rs77630528	0.833	0	0
ATG7	11325553	3	-0.0821039	0.578887	0.112803	0.121285	prot	893.18	37.7186	0.436256	C	T	intronic	rs2305686	rs2305686	0.142	0	0
ATG7	11375019	3	0.631247	0.0231311	0.0408414	0.0221481	risk	969.854	40.4784	0.404905	T	C	exonic	rs36117895	rs36117895	0.017	nonsynonymous SNV	ATG7:NM_001144912:exon12:c.T1295C:p.V432A,ATG7:NM_006395:exon13:c.T1412C:p.V471A,ATG7:NM_001136031:exon13:c.T1412C:p.V471A,
ATG7	11526651	3	0.525942	0.0597922	0.0380206	0.0228251	risk	1395.8	39.0264	0.468691	C	T	intronic	rs17034516	rs17034516	0.017	0	0
ATG7	11571302	3	-0.01125	0.912004	0.293369	0.295706	prot	704.5	26.8883	0.943991	T	C	exonic	rs2305295	rs2305295	0.242	synonymous SNV	ATG7:NM_001144912:exon17:c.T1857C:p.D619D,ATG7:NM_006395:exon19:c.T2097C:p.D699D,ATG7:NM_001136031:exon18:c.T2016C:p.D672D,
ATG7	11571348	3	-0.0881768	0.611691	0.0829476	0.0899064	prot	527.111	33.1246	0.510353	C	T	UTR3	rs14016	rs14016	0.125	0	0
RAF1	12601516	3	-0.13908	0.151566	0.342362	0.374325	prot	1358.93	43.8596	0.311212	G	A	intronic	rs3729931	rs3729931	0.342	0	0
RAF1	12620007	3	0.193432	0.0947837	0.221264	0.189733	risk	1457.34	47.8702	0.155962	C	T	intronic	rs2596828	rs2596828	0.275	0	0
RAF1	12635291	3	0.278439	0.0116967	0.271094	0.219683	risk	1421.62	55.1955	0.0275627	C	T	intronic	rs3729926	rs3729926	0.725	0	0
RAF1	12680855	3	-0.209506	0.0351319	0.300695	0.346495	prot	860.024	48.4341	0.169232	A	G	upstream	rs3806661	rs3806661	0.3	0	0
RFTN1	16333588	3	0.0372989	0.6901	0.495517	0.486196	risk	1331.54	37.0792	0.557753	T	C	exonic	rs690241	rs690241	0.508	synonymous SNV	RFTN1:NM_015150:exon10:c.A1488G:p.S496S,
RFTN1	16339923	3	0.0468014	0.616536	0.5037	0.492001	risk	886.732	36.687	0.575856	A	C	exonic	rs690216	rs690216	0.508	synonymous SNV	RFTN1:NM_015150:exon9:c.T1296G:p.P432P,
RFTN1	16339958	3	-0.322415	0.0286593	0.101961	0.135496	prot	842.6	30.9375	0.784873	C	T	exonic	rs11554130	rs11554130	0.183	nonsynonymous SNV	RFTN1:NM_015150:exon9:c.G1261A:p.V421I,
RFTN1	16374420	3	0.0755058	0.814127	0.0221392	0.0205622	risk	1372.69	37.1255	0.600383	G	A	intronic	rs115463599	rs115463599	0.008	0	0
RFTN1	16374594	3	NULL	NULL	NULL	NULL	NULL	NULL	NULL	NULL	C	T	intronic	rs35271329	rs35271329	0.125	0	0
RFTN1	16394313	3	0.139843	0.536792	0.0471405	0.0412421	risk	1182.74	41.0947	0.422402	C	T	exonic	rs34276015	rs34276015	0.042	nonsynonymous SNV	RFTN1:NM_015150:exon5:c.G742A:p.E248K,
RFTN1	16432704	3	-0.517106	0.00394322	0.0611615	0.0984986	prot	1601.8	39.2608	0.413165	C	T	intronic	rs62236345	rs62236345	0.15	0	0
RFTN1	16510233	3	0.11943	0.215137	0.381326	0.353577	risk	1111.33	53.4327	0.0758945	C	T	splicing	rs3815962	rs3815962	0.4	0	0
RFTN1	16530576	3	0.0835292	0.399997	0.332094	0.313833	risk	1192.5	46.2174	0.230937	T	C	upstream	rs1366700	rs1366700	0.317	0	0
RFTN1	16530679	3	0.0227946	0.808081	0.428443	0.422871	risk	1687.31	41.651	0.398791	C	A	upstream	rs1366701	rs1366701	0.433	0	0
EOMES	27734342	3	-0.630535	0.000166795	0.0752853	0.132657	prot	519.861	312.502	0	C	A	intronic	rs9866625	rs9866625	0.4	0	0
CCR4	32970932	3	0.124243	0.227844	0.295745	0.27054	risk	1846.79	44.7191	0.280249	C	T	exonic	rs2228428	rs2228428	0.342	synonymous SNV	CCR4:NM_005508:exon2:c.C1014T:p.Y338Y,
CCR9	45918599	3	-0.259016	0.117071	0.0819339	0.103647	prot	1683.62	34.3399	0.594407	C	G	ncRNA	rs17765088	rs17765088	0.133	0	0
CXCR6	45963529	3	1.14141	0.162373	0.00655339	0.00210232	risk	2063.07	23.7803	0.980437	C	T	exonic	rs61751654	rs61751654	0.008	synonymous SNV	CXCR6:NM_006564:exon2:c.C552T:p.D184D,
CXCR6	45964048	3	0.13273	0.154865	0.467031	0.434184	risk	1856.74	23.9533	0.979095	T	G	UTR3	rs2234358	rs2234358	0.492	0	0
CXCR6	45964506	3	-0.112247	0.730655	0.0196481	0.0219309	prot	1709.14	48.5789	0.165665	C	T	UTR3	rs1386931	rs1386931	0.033	0	0
CCR1	46219277	3	0.174005	0.200835	0.161036	0.138889	risk	768.333	84.9954	2.97198e-06	C	T	UTR3	0	rs3774630	0.1	0	0
CCR1	46219284	3	NULL	NULL	NULL	NULL	NULL	NULL	NULL	NULL	G	A	UTR3	rs3136668	rs3136668	0.1	0	0
CCR1	46219288	3	NULL	NULL	NULL	NULL	NULL	NULL	NULL	NULL	A	G	UTR3	rs3136667	rs3136667	0.1	0	0
CCR1	46224933	3	0.198828	0.246395	0.0884505	0.0736771	risk	1801.12	60.4335	0.0154326	A	T	upstream	rs3181080	rs3181080	0.108	0	0
CCR1	46225012	3	0.142839	0.39607	0.08855	0.077679	risk	1668.17	64.8032	0.00781434	G	A	upstream	rs34919616	rs34919616	0.108	0	0
CCR3	46281704	3	0.108695	0.581976	0.0617239	0.0557208	risk	1221.4	45.7166	0.246744	T	C	exonic	rs4987053	rs4987053	0.1	synonymous SNV	CCR3:NM_001837:exon3:c.T51C:p.Y17Y,CCR3:NM_178329:exon2:c.T51C:p.Y17Y,CCR3:NM_178328:exon3:c.T114C:p.Y38Y,CCR3:NM_001164680:exon3:c.T105C:p.Y35Y,
CCR2	46374802	3	-0.0576297	0.57682	0.281768	0.293576	prot	2057.02	46.3965	0.193745	T	C	exonic	rs1799865	rs1799865	0.367	synonymous SNV	CCR2:NM_001123041:exon2:c.T780C:p.N260N,CCR2:NM_001123396:exon2:c.T780C:p.N260N,
CCR5	46386546	3	-0.0821353	0.386951	0.474628	0.49514	prot	1627.05	29.8163	0.79312	G	A	upstream	rs2227010	rs2227010	0.492	0	0
CCR5	46392316	3	0.0462583	0.625526	0.421982	0.410741	risk	1809.17	44.569	0.249028	G	T	UTR3	rs746492	rs746492	0.4	0	0
CCRL2	46424982	3	-0.0433538	0.656085	0.344196	0.354047	prot	1932.36	31.6513	0.824235	A	C	exonic	rs11266744	rs11266744	0.267	synonymous SNV	CCRL2:NM_003965:exon2:c.A408C:p.G136G,CCRL2:NM_001130910:exon2:c.A444C:p.G148G,
CCRL2	46425074	3	-0.0694254	0.472299	0.353839	0.369869	prot	2038.4	32.979	0.776521	T	A	exonic	rs3204849	rs3204849	0.233	nonsynonymous SNV	CCRL2:NM_003965:exon2:c.T500A:p.F167Y,CCRL2:NM_001130910:exon2:c.T536A:p.F179Y,
CCRL2	46425076	3	-0.065895	0.628567	0.130384	0.138039	prot	2063.31	36.7987	0.615166	G	A	exonic	rs6441977	rs6441977	0.1	nonsynonymous SNV	CCRL2:NM_003965:exon2:c.G502A:p.V168M,CCRL2:NM_001130910:exon2:c.G538A:p.V180M,
SLC25A20	48872082	3	-0.00899205	0.981552	0.0150533	0.0151872	prot	926.744	40.5168	0.317911	A	G	intronic	rs6414612	rs6414612	1	0	0
ARIH2	48931866	3	0	0	0	0	NA	0	0	0	G	C	intronic	rs9884022	rs9884022	0.6	0	0
ARIH2	48979727	3	-0.0721719	0.449734	0.375614	0.392687	prot	1070.79	51.4902	0.105313	A	G	intronic	rs6446196	rs6446196	0.608	0	0
WDR6	49019771	3	0.0525921	0.614986	0.368715	0.35656	risk	267.382	47.5576	0.037761	C	T	UTR5	rs6781790	rs6781790	0.617	0	0
WDR6	49028223	3	-0.248728	0.0191803	0.236409	0.284196	prot	1815	53.7305	0.0720541	A	G	UTR3	rs7100	rs7100	0.733	0	0
DALRD3	49029696	3	-0.252093	0.0200769	0.221746	0.268268	prot	1415.52	49.9933	0.133715	T	C	exonic	rs3087866	rs3087866	0.733	nonsynonymous SNV	DALRD3:NM_018114:exon5:c.A395G:p.Q132R,DALRD3:NM_001009996:exon5:c.A896G:p.Q299R,
DALRD3	49030792	3	0	0	0	0	NA	0	0	0	G	T	intronic	0	rs3923475	0.108	0	0
DALRD3	49031154	3	-0.218274	0.174472	0.0971665	0.11807	prot	297.429	29.722	0.631119	C	A	intronic	rs78807522	rs78807522	0.05	0	0
IMPDH2	49037262	3	-0.321348	0.458281	0.0101009	0.0138759	prot	1374.02	42.0271	0.383146	G	A	intronic	rs72624918	rs72624918	0.033	0	0
IMPDH2	49039114	3	0.172661	0.311671	0.0910763	0.0777567	risk	1488.56	28.1167	0.853137	A	G	splicing	rs11706052	rs11706052	0.108	0	0
QRICH1	49042908	3	0.237592	0.138735	0.10281	0.0828696	risk	900.833	32.965	0.777052	T	C	exonic	rs61729488	rs61729488	0.108	nonsynonymous SNV	QRICH1:NM_017730:exon11:c.A2312G:p.N771S,QRICH1:NM_198880:exon10:c.A2312G:p.N771S,
QRICH1	49106878	3	0.541322	0.161834	0.0210326	0.0123491	risk	503.972	45.6411	0.0876233	C	T	upstream	rs77440492	rs77440492	0.017	0	0
QARS	49110965	3	-0.0241123	0.803199	0.382941	0.388655	prot	859.15	48.2746	0.122725	C	G	intronic	rs13064784	rs13064784	0.608	0	0
QARS	49112908	3	0.0246051	0.80612	0.352289	0.346695	risk	870.921	38.5736	0.353987	G	T	intronic	rs4521268	rs4521268	0.625	0	0
QARS	49113814	3	-0.095711	0.645251	0.0558717	0.0611404	prot	450.917	52.7735	0.0209938	T	C	exonic	rs11539148	rs11539148	0.058	nonsynonymous SNV	QARS:NM_005051:exon10:c.A854G:p.N285S,
QARS	49116120	3	0.153713	0.321767	0.113404	0.0988427	risk	560.289	34.1492	0.556841	G	A	exonic	rs5030795	rs5030795	0.108	synonymous SNV	QARS:NM_005051:exon4:c.C399T:p.H133H,
QARS	49116718	3	0.575209	0.181036	0.0161735	0.00916386	risk	1007.88	46.9291	0.209658	G	A	intronic	rs76331936	rs76331936	0.025	0	0
USP19	49131477	3	0.198811	0.19889	0.109467	0.0915372	risk	1202.02	32.0669	0.809903	C	G	exonic	rs11552724	rs11552724	0.108	nonsynonymous SNV	USP19:NM_001199162:exon2:c.G106C:p.D36H,USP19:NM_001199161:exon2:c.G106C:p.D36H,USP19:NM_001199160:exon2:c.G106C:p.D36H,USP19:NM_006677:exon2:c.G106C:p.D36H,
USP19	49131680	3	0.0593292	0.547391	0.370211	0.356488	risk	1164.08	45.5505	0.158044	A	G	UTR5	rs4279134	rs4279134	0.625	0	0
LAMB2	49133767	3	0.292908	0.31408	0.030293	0.0227765	risk	1431	44.1405	0.300885	C	T	exonic	0	rs74951356	0.042	nonsynonymous SNV	LAMB2:NM_002292:exon32:c.G5293A:p.A1765T,
LAMB2	49134364	3	0.21115	0.500858	0.024865	0.0202277	risk	1256.52	49.5214	0.143801	T	C	intronic	rs116836607	rs116836607	0.042	0	0
LAMB2	49135550	3	-0.0559055	0.891042	0.0129474	0.0136817	prot	831.341	37.4304	0.541546	C	T	intronic	rs114913744	rs114913744	0.008	0	0
LAMB2	49136664	3	-0.145035	0.353608	0.0949934	0.108215	prot	819.775	42.924	0.268322	T	C	exonic	rs34290943	rs34290943	0.067	synonymous SNV	LAMB2:NM_002292:exon23:c.A3387G:p.Q1129Q,
LAMB2	49137288	3	-0.0658571	0.65902	0.111356	0.118041	prot	719.564	35.2466	0.551416	C	T	exonic	rs34759087	rs34759087	0.067	nonsynonymous SNV	LAMB2:NM_002292:exon21:c.G2959A:p.E987K,
LAMB2	49141073	3	-0.0554895	0.617465	0.229886	0.239857	prot	863.5	43.692	0.242415	C	T	intronic	rs9865051	rs9865051	0.733	0	0
LAMB2	49141224	3	-0.285021	0.470922	0.0137327	0.0181793	prot	614.722	37.7587	0.301442	G	A	exonic	rs33942096	rs33942096	0.025	synonymous SNV	LAMB2:NM_002292:exon14:c.C1764T:p.P588P,
LAMB2	49144786	3	-0.885364	0.00549787	0.0155904	0.0369683	prot	1160.48	29.1446	0.897695	G	A	exonic	0	rs79448908	0.017	synonymous SNV	LAMB2:NM_002292:exon3:c.C306T:p.N102N,
CCDC71	49175141	3	0.205844	0.143941	0.150138	0.125717	risk	424.361	104.709	3.9715e-09	G	T	UTR3	rs1134043	rs1134043	0.133	0	0
KLHDC8B	49183869	3	0.105135	0.270376	0.397111	0.372232	risk	620.929	53.0351	0.081287	T	C	upstream	rs4955420	rs4955420	0.617	0	0
KLHDC8B	49184061	3	0.112191	0.760233	0.088712	0.080051	risk	206.75	3.09705	0.796572	T	A	UTR5	rs34571182	rs34571182	0.075	0	0
KLHDC8B	49184099	3	0	0	0	0	NA	0	0	0	C	T	UTR5	rs115935012	rs115935012	0.017	0	0
KLHDC8B	49188034	3	0.312194	0.0517751	0.109619	0.0826529	risk	591.075	32.3129	0.72924	T	C	splicing	rs11713297	rs11713297	0.108	0	0
CCDC36	49249000	3	0.0615146	0.522638	0.424356	0.409403	risk	1451.97	47.1016	0.123486	C	T	exonic	rs12631989	rs12631989	0.583	synonymous SNV	CCDC36:NM_178173:exon5:c.C72T:p.S24S,CCDC36:NM_001135197:exon3:c.C72T:p.S24S,
CCDC36	49269254	3	0.261547	0.0950844	0.109648	0.0865993	risk	1552	28.0539	0.922389	C	A	exonic	rs13068038	rs13068038	0.108	nonsynonymous SNV	CCDC36:NM_178173:exon10:c.C1320A:p.D440E,CCDC36:NM_001135197:exon8:c.C1320A:p.D440E,
C3orf62	49288982	3	0.329375	0.0284479	0.124665	0.0929321	risk	1831.67	35.6094	0.668133	C	T	exonic	rs13077498	rs13077498	0.108	nonsynonymous SNV	C3orf62:NM_198562:exon1:c.G328A:p.E110K,
USP4	49289964	3	0.267904	0.0873125	0.110201	0.0865434	risk	1858.43	33.5824	0.753095	G	A	UTR3	rs56306491	rs56306491	0.108	0	0
USP4;USP4	49296428	3	0.139532	0.816081	0.00653672	0.00569025	risk	1386.24	35.1069	0.64809	T	C	exonic;splicing	rs41290700	rs41290700	0.008	nonsynonymous SNV	USP4:NM_003363:exon19:c.A2536G:p.I846V,USP4:NM_199443:exon18:c.A2395G:p.I799V,
USP4	49297031	3	0.332673	0.00729664	0.194477	0.147562	risk	1448.45	31.6723	0.823524	T	A	splicing	rs2304442	rs2304442	0.167	0	0
USP4	49315011	3	-0.196032	0.616583	0.0136852	0.0165998	prot	1229.21	34.5908	0.582528	A	T	intronic	rs11713251	rs11713251	0.017	0	0
USP4	49318179	3	0.323936	0.00795576	0.201327	0.15421	risk	1877.67	27.6494	0.930434	G	A	exonic	rs2230929	rs2230929	0.15	synonymous SNV	USP4:NM_003363:exon9:c.C1101T:p.D367D,USP4:NM_199443:exon8:c.C960T:p.D320D,
USP4	49337373	3	0.317127	0.0104329	0.193862	0.149029	risk	1260.1	31.8443	0.81765	C	T	exonic	rs56038006	rs56038006	0.167	synonymous SNV	USP4:NM_003363:exon5:c.G591A:p.K197K,USP4:NM_199443:exon5:c.G591A:p.K197K,
USP4	49340273	3	0.195552	0.0397165	0.498504	0.449786	risk	1248.05	39.945	0.340622	C	T	intronic	rs6795772	rs6795772	0.533	0	0
USP4	49348049	3	0.371134	0.00290125	0.205122	0.151136	risk	1369.26	29.1397	0.818279	A	G	intronic	rs34514189	rs34514189	0.167	0	0
USP4	49353092	3	-0.0213561	0.840455	0.255765	0.259851	prot	805.762	44.8675	0.275096	G	A	upstream	rs4955430	rs4955430	0.692	0	0
GPX1	49370761	3	0.310132	0.373202	0.328283	0.263842	risk	204	1.6979	0.637401	G	A	UTR5	rs1800668	rs1800668	0.208	0	0
RHOA,TCTA	49424642	3	-0.0475028	0.657075	0.287359	0.297184	prot	662.306	37.8756	0.296862	G	A	upstream	rs940045	rs940045	0.7	0	0
TCTA	49425453	3	0.214004	0.0332866	0.332148	0.28649	risk	1590.62	49.7277	0.139323	C	T	intronic	rs6779524	rs6779524	0.225	0	0
AMT	49430334	3	0.160792	0.121595	0.321993	0.287938	risk	538.816	39.3609	0.321874	C	T	exonic	rs11715915	rs11715915	0.225	synonymous SNV	AMT:NM_001164710:exon7:c.G822A:p.R274R,AMT:NM_001164711:exon7:c.G786A:p.R262R,AMT:NM_000481:exon8:c.G954A:p.R318R,AMT:NM_001164712:exon8:c.G954A:p.R318R,
AMT	49431762	3	-0.245565	0.659676	0.00625395	0.00798081	prot	1220.62	32.2686	0.802744	C	T	exonic	rs116192290	rs116192290	0.017	nonsynonymous SNV	AMT:NM_001164710:exon5:c.G499A:p.E167K,AMT:NM_001164711:exon5:c.G463A:p.E155K,AMT:NM_000481:exon6:c.G631A:p.E211K,AMT:NM_001164712:exon6:c.G631A:p.E211K,
NICN1	49435354	3	-0.0156743	0.880147	0.321924	0.325355	prot	587.556	32.9674	0.518088	A	G	UTR3	rs1464569	rs1464569	0.7	0	0
NICN1	49438291	3	0.174685	0.0909017	0.33888	0.300909	risk	798.757	45.19	0.116141	G	A	intronic	rs6446272	rs6446272	0.225	0	0
NICN1	49438704	3	0.167418	0.514977	0.0365727	0.0311103	risk	862.5	43.1813	0.336948	C	T	exonic	rs114877151	rs114877151	0.008	synonymous SNV	NICN1:NM_032316:exon2:c.G294A:p.S98S,
DAG1	49523230	3	-0.162516	0.719252	0.0100338	0.0117835	prot	1195.56	38.3451	0.499558	A	G	exonic	rs116717961	rs116717961	0.017	nonsynonymous SNV	DAG1:NM_001177639:exon2:c.A259G:p.I87V,DAG1:NM_001177640:exon3:c.A259G:p.I87V,DAG1:NM_001177634:exon5:c.A259G:p.I87V,DAG1:NM_001177641:exon3:c.A259G:p.I87V,DAG1:NM_001177637:exon3:c.A259G:p.I87V,DAG1:NM_001177636:exon4:c.A259G:p.I87V,DAG1:NM_001177638:exon3:c.A259G:p.I87V,DAG1:NM_001177635:exon3:c.A259G:p.I87V,DAG1:NM_004393:exon2:c.A259G:p.I87V,DAG1:NM_001165928:exon5:c.A259G:p.I87V,DAG1:NM_0011…
DAG1	49543185	3	-0.0266354	0.926117	0.0277192	0.0284462	prot	995.385	33.9199	0.614227	G	A	intronic	rs115435316	rs115435316	0.017	0	0
DAG1	49545204	3	0.226572	0.0263102	0.317862	0.270875	risk	1055.52	42.1107	0.379705	C	T	exonic	rs1801143	rs1801143	0.225	synonymous SNV	DAG1:NM_001177639:exon3:c.C2256T:p.H752H,DAG1:NM_001177640:exon4:c.C2256T:p.H752H,DAG1:NM_001177634:exon6:c.C2256T:p.H752H,DAG1:NM_001177641:exon4:c.C2256T:p.H752H,DAG1:NM_001177637:exon4:c.C2256T:p.H752H,DAG1:NM_001177636:exon5:c.C2256T:p.H752H,DAG1:NM_001177638:exon4:c.C2256T:p.H752H,DAG1:NM_001177635:exon4:c.C2256T:p.H752H,DAG1:NM_004393:exon3:c.C2256T:p.H752H,DAG1:NM_001165928:exon6:c.C2256T:…
DAG1	49545886	3	-0.19551	0.0431189	0.35287	0.398687	prot	1347.32	45.7731	0.211545	T	C	UTR3	rs1050088	rs1050088	0.475	0	0
BSN	49654830	3	-0.423308	0.363984	0.00935183	0.0142102	prot	454.444	36.0455	0.373042	G	A	exonic	rs115552063	rs115552063	0.033	synonymous SNV	BSN:NM_003458:exon3:c.G759A:p.P253P,
BSN	49664214	3	0.227034	0.0335243	0.316548	0.269588	risk	423.083	40.78	0.196876	G	A	exonic	rs34762726	rs34762726	0.217	nonsynonymous SNV	BSN:NM_003458:exon5:c.G2221A:p.A741T,
BSN	49665203	3	-0.0838102	0.51948	0.162872	0.174625	prot	487.75	46.8064	0.0706731	G	A	exonic	rs4855885	rs4855885	0.758	synonymous SNV	BSN:NM_003458:exon5:c.G3210A:p.T1070T,
BSN	49665500	3	0.272192	0.0072931	0.329582	0.272442	risk	1020.14	45.3314	0.259367	C	T	exonic	rs11709525	rs11709525	0.217	synonymous SNV	BSN:NM_003458:exon5:c.C3507T:p.S1169S,
BSN	49665631	3	0.106616	0.476763	0.124821	0.113632	risk	636.639	50.8753	0.0314945	G	A	exonic	rs35762866	rs35762866	0.075	nonsynonymous SNV	BSN:NM_003458:exon5:c.G3638A:p.G1213D,
BSN	49666679	3	0.428377	0.429591	0.00972416	0.00635747	risk	826.947	29.8526	0.755074	A	G	exonic	rs75625777	rs75625777	0.017	synonymous SNV	BSN:NM_003458:exon5:c.A4686G:p.A1562A,
BSN	49670676	3	-0.226522	0.630067	0.00985029	0.0123237	prot	436.944	33.4673	0.493567	G	A	intronic	rs78146106	rs78146106	0.017	0	0
BSN	49673119	3	0.252149	0.657719	0.00828844	0.0064531	risk	335.778	33.7452	0.480051	G	A	exonic	rs116113662	rs116113662	0.033	nonsynonymous SNV	BSN:NM_003458:exon6:c.G8837A:p.R2946Q,
BSN	49676302	3	-0.264306	0.361927	0.435216	0.500926	prot	201	2.13917	0.343151	G	A	exonic	rs2005557	rs2005557	0.533	nonsynonymous SNV	BSN:NM_003458:exon8:c.G11587A:p.A3863T,
BSN	49676963	3	-0.659261	0.344887	0.00384354	0.0074044	prot	608.361	29.5266	0.686661	A	G	exonic	rs41290710	rs41290710	0.025	synonymous SNV	BSN:NM_003458:exon9:c.A11712G:p.A3904A,
BSN;BSN	49676987	3	0.209605	0.0440075	0.3026	0.260272	risk	622.39	46.7022	0.185413	G	A	exonic;splicing	rs9858542	rs9858542	0.217	synonymous SNV	BSN:NM_003458:exon9:c.G11736A:p.T3912T,
APEH	49686318	3	0.124678	0.189401	0.517915	0.486756	risk	571.897	72.848	0.00039496	G	C	upstream	rs4855883	rs4855883	0.533	0	0
APEH	49689229	3	0.23365	0.0235564	0.313377	0.265412	risk	905.317	39.5975	0.443229	T	C	exonic	rs1131095	rs1131095	0.217	synonymous SNV	APEH:NM_001640:exon9:c.T852C:p.Y284Y,
APEH	49695397	3	-0.212442	0.023175	0.417766	0.470158	prot	986.976	65.1571	0.00721766	C	G	intronic	rs2960548	rs2960548	0.533	0	0
MST1	49696536	3	0.252265	0.0130829	0.325159	0.27241	risk	1570.69	53.1084	0.0802705	G	A	exonic	rs3197999	rs3197999	0.217	nonsynonymous SNV	MST1:NM_020998:exon18:c.C2107T:p.R703C,
MST1	49696802	3	0.248785	0.0142749	0.325251	0.273184	risk	1543.4	42.1806	0.376839	C	A	exonic	rs13085791	rs13085791	0.217	synonymous SNV	MST1:NM_020998:exon17:c.G1965T:p.R655R,
MST1	49697360	3	0.208659	0.05488	0.259915	0.221824	risk	902.429	35.3573	0.679127	G	A	intronic	rs9837520	rs9837520	0.208	0	0
MST1	49697765	3	-0.0676131	0.7361	0.05874	0.0625918	prot	891.079	45.4322	0.134756	C	A	exonic	rs62262682	rs62262682	0.058	nonsynonymous SNV	MST1:NM_020998:exon13:c.G1478T:p.R493L,
MST1	49700042	3	0.131851	0.500198	0.064711	0.0571743	risk	841.171	7.67652	1	G	C	exonic	rs116125078	rs116125078	0.083	synonymous SNV	MST1:NM_020998:exon3:c.C306G:p.P102P,
MST1	49700344	3	-0.150559	0.679183	0.0164559	0.0190786	prot	535.684	9.22574	0.999998	A	G	splicing	rs113893148	rs113893148	0.083	0	0
MST1,RNF123	49701322	3	0.25944	0.257519	0.0486821	0.03798	risk	1107.6	9.72216	1	T	C	upstream	rs113941099	rs113941099	0.2	0	0
RNF123	49711176	3	-0.204988	0.0506834	0.276775	0.319618	prot	626.684	59.3427	0.00846973	C	A	intronic	rs11130216	rs11130216	0.35	0	0
RNF123	49711569	3	-0.112087	0.249615	0.468757	0.496738	prot	605.667	39.9705	0.222026	G	A	intronic	rs6785549	rs6785549	0.4	0	0
RNF123	49712958	3	0.346803	0.0685585	0.0807522	0.058471	risk	908.541	34.0249	0.515026	G	A	exonic	rs35620248	rs35620248	0.033	nonsynonymous SNV	RNF123:NM_022064:exon14:c.G1160A:p.R387Q,
RNF123	49713949	3	-0.197828	0.0610021	0.264233	0.304437	prot	639.641	53.5983	0.0380393	C	T	exonic	rs6804655	rs6804655	0.35	synonymous SNV	RNF123:NM_022064:exon16:c.C1299T:p.V433V,
RNF123	49714090	3	-0.0720043	0.479199	0.474389	0.492368	prot	261.697	27.3181	0.656103	C	T	intronic	rs1491986	rs1491986	0.4	0	0
RNF123	49714511	3	-0.0636496	0.598326	0.199206	0.209555	prot	447.083	53.6014	0.0174969	G	C	splicing	rs1491985	rs1491985	0.75	0	0
RNF123	49724980	3	0.287219	0.0585553	0.119077	0.092087	risk	1027.95	37.3486	0.590257	G	A	exonic	rs34823813	rs34823813	0.108	nonsynonymous SNV	RNF123:NM_022064:exon27:c.G2561A:p.R854H,
RNF123	49725192	3	0.16907	0.0797799	0.523396	0.481155	risk	709.189	39.6895	0.26888	T	A	intronic	rs3749240	rs3749240	0.4	0	0
RNF123	49726589	3	-0.126102	0.220991	0.271052	0.296674	prot	590.095	58.5119	0.0295056	C	T	exonic	rs2291542	rs2291542	0.35	synonymous SNV	RNF123:NM_022064:exon31:c.C2988T:p.D996D,
RNF123	49728007	3	0.133018	0.171624	0.510825	0.477587	risk	406.528	37.5175	0.31102	T	G	splicing	rs34614773	rs34614773	0.4	0	0
AMIGO3	49729974	3	-0.0340539	0.775852	0.206527	0.212164	prot	665.917	54.2527	0.015127	T	C	UTR3	rs7628207	rs7628207	0.717	0	0
RNF123	49733768	3	-0.125969	0.234076	0.267046	0.292413	prot	1297.77	50.5402	0.0680734	A	G	UTR3	rs4768	rs4768	0.35	0	0
GMPPB	49735435	3	-0.281686	0.366235	0.0210768	0.0277442	prot	853.846	49.3445	0.0843536	G	C	exonic	rs34345884	rs34345884	0.025	nonsynonymous SNV	GMPPB:NM_013334:exon4:c.C376G:p.H126D,GMPPB:NM_021971:exon4:c.C376G:p.H126D,
GMPPB;IP6K1	49736575	3	0	0	0	0	NA	0	0	0	G	A	upstream;downstream	rs4855850	rs4855850	0.383	0	0
GMPPB;IP6K1	49736609	3	0	0	0	0	NA	0	0	0	C	T	upstream;downstream	rs3811696	rs3811696	0.4	0	0
CDHR4	49804330	3	-0.168576	0.149086	0.233882	0.265428	prot	243.618	35.1894	0.319557	G	A	splicing	rs62260715	rs62260715	0.333	0	0
CDHR4	49805036	3	0.391841	0.0404715	0.0794494	0.0551123	risk	1076.85	34.2067	0.600705	C	T	exonic	rs61745903	rs61745903	0.025	synonymous SNV	CDHR4:NM_001007540:exon15:c.G2007A:p.T669T,
CDHR4	49806062	3	0.439185	0.274302	0.0170694	0.0110694	risk	1663.95	39.6516	0.485798	G	A	exonic	rs116781994	rs116781994	0.025	synonymous SNV	CDHR4:NM_001007540:exon12:c.C1581T:p.N527N,
CDHR4	49807792	3	-0.0126623	0.929202	0.131153	0.132603	prot	760.297	38.8821	0.299111	G	A	exonic	rs73079003	rs73079003	0.058	nonsynonymous SNV	CDHR4:NM_001007540:exon8:c.C872T:p.T291M,
CDHR4	49808033	3	0.13659	0.51553	0.0602571	0.0529714	risk	373.389	60.2126	0.00367304	A	G	intronic	rs62260717	rs62260717	0.083	0	0
CDHR4	49811711	3	-0.212363	0.0554021	0.210395	0.247837	prot	1014.67	52.525	0.0886647	G	A	exonic	rs7629936	rs7629936	0.267	synonymous SNV	CDHR4:NM_001007540:exon2:c.C213T:p.A71A,
C3orf54	49815847	3	0.252997	0.512749	0.0192339	0.014999	risk	287.794	34.5381	0.347468	T	C	exonic	rs115355405	rs115355405	0.017	synonymous SNV	C3orf54:NM_203370:exon1:c.T24C:p.L8L,
UBA7	49822627	3	-0.199326	0.0683913	0.255621	0.295353	prot	782.944	45.8127	0.0849345	A	G	splicing	rs1799845	rs1799845	0.358	0	0
UBA7	49823418	3	-0.0753535	0.571321	0.154784	0.164901	prot	590.639	43.4437	0.128636	C	T	splicing	rs28535523	rs28535523	0.242	0	0
TRAIP	49841588	3	-0.0628504	0.612904	0.163522	0.172302	prot	1704.12	48.2756	0.1732	T	G	exonic	rs35129566	rs35129566	0.25	synonymous SNV	TRAIP:NM_005879:exon15:c.A1362C:p.T454T,
TRAIP	49869034	3	-0.194516	0.0586518	0.266879	0.306614	prot	873.452	56.2583	0.045554	T	C	upstream	rs2276864	rs2276864	0.358	0	0
CAMKV	49873004	3	-0.131186	0.178294	0.458941	0.491645	prot	608.528	20.7181	0.964296	A	G	intronic	rs2777888	rs2777888	0.592	0	0
CAMKV	49873277	3	-0.103851	0.267458	0.457985	0.483854	prot	1155.59	25.6819	0.950208	A	G	exonic	rs2681781	rs2681781	0.592	synonymous SNV	CAMKV:NM_024046:exon8:c.T651C:p.N217N,
CAMKV	49873322	3	-0.00622321	0.956979	0.202586	0.203593	prot	941.476	54.8513	0.0590259	C	G	intronic	rs62260755	rs62260755	0.283	0	0
CAMKV	49874799	3	-0.180526	0.0562265	0.386321	0.429895	prot	1514.48	30.8444	0.850368	G	A	exonic	rs3796386	rs3796386	0.492	synonymous SNV	CAMKV:NM_024046:exon2:c.C27T:p.G9G,
MST1R	49899944	3	-0.0911415	0.326894	0.466705	0.489443	prot	1000.62	24.6809	0.972659	T	C	exonic	rs1062633	rs1062633	0.592	nonsynonymous SNV	MST1R:NM_002447:exon20:c.A4003G:p.R1335G,
MST1R	49899951	3	0.142939	0.746681	0.0119707	0.0103929	risk	1060.88	41.5089	0.404769	G	A	exonic	rs5030975	rs5030975	0.017	synonymous SNV	MST1R:NM_002447:exon20:c.C3996T:p.P1332P,
MST1R	49902507	3	0.224255	0.220821	0.0788302	0.0640077	risk	735.125	53.6581	0.0474637	G	T	splicing	rs12489386	rs12489386	0.1	0	0
MST1R	49903618	3	-0.504386	0.0391987	0.0321849	0.0521953	prot	598.769	30.5375	0.764634	T	A	intronic	rs4395393	rs4395393	0.017	0	0
MST1R	49904029	3	0.141957	0.427601	0.085221	0.0747862	risk	505.028	54.3648	0.0147499	C	A	intronic	rs55643042	rs55643042	0.1	0	0
MST1R	49911106	3	-0.103183	0.289833	0.459912	0.485626	prot	622.722	21.1759	0.957808	T	C	exonic	rs2230590	rs2230590	0.583	nonsynonymous SNV	MST1R:NM_002447:exon4:c.A1568G:p.Q523R,
MST1R	49915082	3	-0.0455568	0.815946	0.0650249	0.0678501	prot	629.167	42.2239	0.157194	C	T	exonic	rs2230593	rs2230593	0.125	nonsynonymous SNV	MST1R:NM_002447:exon1:c.G965A:p.R322Q,
MST1R	49915816	3	-0.0252115	0.957777	0.00947172	0.0097112	prot	778.167	27.0106	0.94195	G	T	exonic	rs56204949	rs56204949	0.017	synonymous SNV	MST1R:NM_002447:exon1:c.C231A:p.R77R,
MST1R	49916440	3	0.142772	0.148015	0.504493	0.46884	risk	345.657	32.7403	0.479989	G	A	upstream	rs2280406	rs2280406	0.592	0	0
GPR15	99733552	3	0.0445187	0.750982	0.12951	0.124574	risk	1699.17	41.503	0.362139	C	A	upstream	rs3749260	rs3749260	0.175	0	0
GPR15	99733676	3	0.162535	0.24703	0.13415	0.116367	risk	1605.24	44.5551	0.286011	C	T	exonic	rs2230344	rs2230344	0.158	nonsynonymous SNV	GPR15:NM_005290:exon1:c.C109T:p.P37S,
GPR15	99734717	3	-0.107119	0.252149	0.472746	0.499499	prot	1458.95	36.199	0.598338	G	A	downstream	rs1529047	rs1529047	0.533	0	0
NFKBIZ;FAM55C	103029537	3	-0.0167519	0.927851	0.0670613	0.068117	prot	1168.38	48.0477	0.179023	G	A	UTR5;UTR3	rs17347617	rs17347617	0.05	0	0
NFKBIZ	103054240	3	0.0836727	0.399439	0.361385	0.342307	risk	1101.79	39.1627	0.373007	A	G	intronic	rs587555	rs587555	0.7	0	0
NFKBIZ	103054443	3	1.25333	0.258409	0.00394678	0.0011302	risk	1456	21.1172	0.983228	A	G	exonic	rs61730026	rs61730026	0.008	nonsynonymous SNV	NFKBIZ:NM_031419:exon4:c.A484G:p.S162G,NFKBIZ:NM_001005474:exon5:c.A184G:p.S62G,
NFKBIZ	103058572	3	-0.133192	0.29578	0.169064	0.188608	prot	569.722	24.2033	0.893098	T	C	intronic	rs595788	rs595788	0.658	0	0
NFKBIZ	103058865	3	0.0486718	0.607734	0.404073	0.39241	risk	1525.55	41.4434	0.407541	T	C	exonic	rs14134	rs14134	0.667	synonymous SNV	NFKBIZ:NM_031419:exon11:c.T1975C:p.L659L,NFKBIZ:NM_001005474:exon12:c.T1675C:p.L559L,
ATG3	113739320	3	0.795418	0.0164659	0.0322685	0.0148282	risk	1555.74	48.8548	0.0918912	A	G	exonic	rs2969896	rs2969896	0.033	synonymous SNV	ATG3:NM_022488:exon9:c.T618C:p.Y206Y,
ATG3	113745647	3	0.448021	0.0489974	0.0567402	0.0370091	risk	1002.56	42.4219	0.2487	T	C	splicing	rs3736271	rs3736271	0.033	0	0
ATG3,SLC35A5	113763396	3	-0.144514	0.795453	0.00887171	0.0102369	prot	225.138	29.0208	0.359894	C	G	upstream	rs2399431	rs2399431	0.967	0	0
SLC35A5	113763821	3	0.376089	0.139155	0.0453279	0.031568	risk	392.861	58.9357	0.00503466	C	T	intronic	rs28365853	rs28365853	0.025	0	0
CD80	120746370	3	0.142018	0.193344	0.250532	0.22482	risk	1549.43	44.9053	0.273794	C	T	exonic	rs2228017	rs2228017	0.267	synonymous SNV	CD80:NM_005191:exon3:c.G135A:p.V45V,
CD80	120761147	3	0.094326	0.540647	0.106648	0.0979887	risk	1689.02	30.2682	0.840575	G	T	UTR5	rs41271391	rs41271391	0.167	0	0
CD80	120761158	3	0.109435	0.477443	0.105984	0.0960528	risk	1643	34.2443	0.726313	A	G	UTR5	rs16829980	rs16829980	0.167	0	0
CD80	120761230	3	0.0875047	0.543638	0.128239	0.11877	risk	1255.49	37.2787	0.456256	G	C	upstream	rs16829984	rs16829984	0.117	0	0
CD80	120761383	3	0.10795	0.472364	0.112193	0.101882	risk	850.952	44.1771	0.299557	C	T	upstream	rs41271393	rs41271393	0.167	0	0
CD86	123256971	3	-0.263055	0.306543	0.0300125	0.0386938	prot	1634.67	42.7711	0.353035	A	G	UTR5	rs11575853	rs11575853	0.017	0	0
CD86	123279458	3	0.180893	0.292686	0.0862966	0.0730599	risk	1951.38	34.6172	0.710779	G	A	UTR5	rs9282641	rs9282641	0.083	0	0
CD86	123307887	3	-0.0265763	0.881115	0.0738565	0.0756951	prot	2093.49	53.2418	0.0638453	G	A	exonic	rs2681417	rs2681417	0.975	nonsynonymous SNV	CD86:NM_006889:exon4:c.G535A:p.V179I,CD86:NM_175862:exon4:c.G553A:p.V185I,
CD86	123321009	3	-0.112077	0.304476	0.243483	0.264715	prot	1387.95	38.8598	0.385925	G	A	exonic	rs1129055	rs1129055	0.267	nonsynonymous SNV	CD86:NM_006889:exon7:c.G910A:p.A304T,CD86:NM_175862:exon7:c.G928A:p.A310T,
PIK3R4	131907080	3	0.021789	0.863642	0.169376	0.166332	risk	1370.15	31.9584	0.704201	C	A	intronic	rs75791598	rs75791598	0.158	0	0
PIK3R4	131907083	3	0.138354	0.263318	0.189148	0.168835	risk	1406.03	31.7211	0.714639	C	T	intronic	rs7652761	rs7652761	0.167	0	0
PIK3R4	131931912	3	0.0528502	0.678541	0.169424	0.162116	risk	1875.77	24.1426	0.948908	A	G	exonic	rs2170990	rs2170990	0.158	synonymous SNV	PIK3R4:NM_014602:exon5:c.T1515C:p.L505L,
DNAJC13	133618942	3	-0.0357713	0.806312	0.118527	0.122316	prot	428.436	57.9159	0.0155006	G	A	upstream	rs74915889	rs74915889	0.117	0	0
DNAJC13	133648956	3	0.00320318	0.982925	0.113404	0.113082	risk	1819.79	44.3942	0.188199	T	G	exonic	rs11917172	rs11917172	0.117	synonymous SNV	DNAJC13:NM_015268:exon4:c.T246G:p.T82T,
DNAJC13	133648992	3	-0.0905325	0.801854	0.0169001	0.0184719	prot	1678.51	47.7756	0.110449	T	G	exonic	rs116489157	rs116489157	0.017	synonymous SNV	DNAJC13:NM_015268:exon4:c.T282G:p.L94L,
DNAJC13	133652395	3	NULL	NULL	NULL	NULL	NULL	NULL	NULL	NULL	T	A	intronic	rs80328158	rs80328158	0.067	0	0
DNAJC13	133668877	3	0.109172	0.448011	0.125791	0.114267	risk	1429.51	48.8264	0.13458	G	A	intronic	rs62292896	rs62292896	0.117	0	0
DNAJC13	133679506	3	-0.315261	0.0104363	0.174649	0.224824	prot	1036.75	363.522	0	A	T	splicing	rs2369796	rs2369796	0.45	0	0
DNAJC13	133680846	3	0.0141656	0.930591	0.0944195	0.0932152	risk	1166.1	49.572	0.081028	C	T	intronic	rs62292951	rs62292951	0.108	0	0
DNAJC13	133692556	3	0.216892	0.762094	0.00489269	0.00394245	risk	1230.08	22.8006	0.967599	T	C	exonic	rs61757222	rs61757222	0	synonymous SNV	DNAJC13:NM_015268:exon32:c.T3594C:p.T1198T,
DNAJC13	133700647	3	-0.00210075	0.990529	0.0778139	0.0779648	prot	1468.9	46.9391	0.126803	T	G	intronic	rs78526588	rs78526588	0.083	0	0
DNAJC13	133701313	3	0.197482	0.0372864	0.4683	0.419591	risk	1635.72	41.8268	0.308191	G	T	exonic	rs3762672	rs3762672	0.508	nonsynonymous SNV	DNAJC13:NM_015268:exon38:c.G4387T:p.A1463S,
DNAJC13;DNAJC13	133703829	3	0.191155	0.50949	0.0302271	0.0250997	risk	1299.46	39.8629	0.343951	C	T	exonic;splicing	rs55825559	rs55825559	0.025	nonsynonymous SNV	DNAJC13:NM_015268:exon40:c.C4543T:p.P1515S,
DNAJC13	133706818	3	0.00206998	0.989996	0.0908934	0.0907224	risk	744.513	51.1325	0.0610431	G	A	intronic	rs62292959	rs62292959	0.108	0	0
DNAJC13	133708790	3	0.278114	0.19853	0.0561609	0.0431135	risk	1833	52.4488	0.0735491	A	G	exonic	rs79953286	rs79953286	0.058	nonsynonymous SNV	DNAJC13:NM_015268:exon43:c.A5018G:p.Y1673C,
DNAJC13	133712800	3	0.288874	0.367149	0.0259431	0.0195615	risk	1243.64	41.6821	0.274353	C	T	intronic	rs7651731	rs7651731	0.025	0	0
DNAJC13	133718034	3	0.202074	0.358111	0.0522001	0.0430605	risk	1597.8	51.2627	0.0903347	A	T	splicing	rs80120242	rs80120242	0.05	0	0
PLSCR1	147717543	3	-0.168148	0.388885	0.0568067	0.0665167	prot	1761.76	34.6906	0.666723	C	T	exonic	rs61737861	rs61737861	0.108	synonymous SNV	PLSCR1:NM_021105:exon8:c.G840A:p.Q280Q,
PLSCR1	147717599	3	0.0437985	0.802947	0.0795394	0.0763913	risk	1710.47	40.9798	0.341143	G	A	exonic	rs343320	rs343320	0.058	nonsynonymous SNV	PLSCR1:NM_021105:exon8:c.C784T:p.H262Y,
PLSCR1	147726059	3	0.134522	0.317903	0.153239	0.136586	risk	824.051	30.637	0.760576	G	T	intronic	rs2688693	rs2688693	0.225	0	0
PLSCR1	147745471	3	-0.102511	0.38048	0.200512	0.21745	prot	1108.08	30.5573	0.763829	A	G	upstream	rs1079369	rs1079369	0.292	0	0
PTX3	158637462	3	-0.160799	0.705751	0.0111601	0.0130814	prot	2136.07	39.2302	0.504738	T	C	exonic	rs35948036	rs35948036	0.017	synonymous SNV	PTX3:NM_002852:exon1:c.T46C:p.L16L,
PTX3	158637555	3	0.183824	0.0495492	0.507181	0.461303	risk	1760.1	35.8555	0.614091	A	G	splicing	rs2305619	rs2305619	0.525	0	0
PTX3	158638008	3	-0.0535598	0.593313	0.40346	0.416415	prot	279.611	67.7926	0.000501501	C	A	exonic	rs3816527	rs3816527	0.608	nonsynonymous SNV	PTX3:NM_002852:exon2:c.C143A:p.A48D,
LAMP3	184336248	3	-0.548375	0.037236	0.0257738	0.0437758	prot	1891.38	40.8066	0.434832	G	A	exonic	rs35597162	rs35597162	0.025	synonymous SNV	LAMP3:NM_014398:exon5:c.C1068T:p.T356T,
LAMP3;LAMP3	184336364	3	0.0613348	0.554671	0.288313	0.275893	risk	1392.83	56.5863	0.0339774	T	C	exonic;splicing	rs482912	rs482912	0.675	nonsynonymous SNV	LAMP3:NM_014398:exon5:c.A952G:p.I318V,
LAMP3	184354158	3	-0.0941015	0.606072	0.0677268	0.0739156	prot	1746.9	32.2695	0.768594	A	G	splicing	rs500288	rs500288	0.033	0	0
LAMP3	184354656	3	0.1949	0.113287	0.186329	0.158565	risk	1688.24	34.8372	0.701478	C	T	exonic	rs653316	rs653316	0.8	synonymous SNV	LAMP3:NM_014398:exon2:c.G267A:p.A89A,
LAMP3	184363174	3	-0.108356	0.688411	0.0719682	0.0795494	prot	213.765	24.5373	0.0565125	A	G	UTR5	rs3811729	rs3811729	0.083	0	0
LAMP3	184363189	3	0.197664	0.114233	0.231209	0.197949	risk	234.719	29.3808	0.497668	C	A	UTR5	rs11543123	rs11543123	0.133	0	0
LAMP3	184363323	3	0	0	0	0	NA	0	0	0	A	C	UTR5	rs602762	rs602762	0.867	0	0
LAMP3	184363324	3	NULL	NULL	NULL	NULL	NULL	NULL	NULL	NULL	G	A	UTR5	rs3811731	rs3811731	0.075	0	0
LAMP3	184363409	3	0	0	0	0	NA	0	0	0	C	G	upstream	rs602646	rs602646	0.2	0	0
THPO	185576877	3	-0.137972	0.137518	0.47072	0.505179	prot	991.619	63.4448	0.0105535	A	G	splicing	rs956732	rs956732	0.442	0	0
ETV5	187266423	3	0.0573526	0.925469	0.00592488	0.00559648	risk	1020.43	32.6544	0.788694	T	C	exonic	rs116785841	rs116785841	0.008	synonymous SNV	ETV5:NM_004454:exon8:c.A783G:p.G261G,
ETV5	187284727	3	-0.0448627	0.942137	0.0058154	0.00608061	prot	1225.08	32.4144	0.683819	G	A	intronic	rs114918395	rs114918395	0.017	0	0
IL1RAP	191844914	3	0.00248643	0.982489	0.226869	0.226433	risk	1269.67	34.9111	0.567334	A	T	intronic	rs34590034	rs34590034	0.25	0	0
IL1RAP	191846288	3	-0.0529053	0.673412	0.15994	0.167177	prot	1662.38	29.131	0.898031	G	A	exonic	rs34879831	rs34879831	0.142	synonymous SNV	IL1RAP:NM_001167929:exon10:c.G1308A:p.K436K,IL1RAP:NM_001167928:exon12:c.G1308A:p.K436K,IL1RAP:NM_001167931:exon11:c.G1308A:p.K436K,IL1RAP:NM_002182:exon11:c.G1308A:p.K436K,
FGFR3	1771309	4	0.130786	0.585929	0.0487298	0.0430128	risk	255.941	28.634	0.637683	C	T	exonic	rs3135867	rs3135867	0.025	synonymous SNV	FGFR3:NM_001163213:exon4:c.C417T:p.D139D,FGFR3:NM_000142:exon4:c.C417T:p.D139D,FGFR3:NM_022965:exon4:c.C417T:p.D139D,
FGFR3	1771340	4	0.566518	0.414945	0.00906694	0.00516573	risk	221.846	27.9171	0.263553	A	G	splicing	rs3135868	rs3135868	0.017	0	0
FGFR3	1773105	4	0	0	0	0	NA	0	0	0	T	C	intronic	rs2305183	rs2305183	0.208	0	0
FGFR3	1773502	4	0.270054	0.0738516	0.137921	0.108833	risk	346.4	40.6651	0.168605	T	C	exonic	rs2234909	rs2234909	0.208	synonymous SNV	FGFR3:NM_001163213:exon7:c.T882C:p.N294N,FGFR3:NM_000142:exon7:c.T882C:p.N294N,FGFR3:NM_022965:exon7:c.T882C:p.N294N,
FGFR3	1775842	4	0.153708	0.784352	0.00811453	0.00696644	risk	315	27.5787	0.773867	C	T	intronic	rs114754024	rs114754024	0.017	0	0
FGFR3;FGFR3	1777692	4	18.8593	0.994205	0.00873525	0	risk	327.694	24.004	0.898599	G	A	exonic;splicing	rs7688609	rs7688609	1	synonymous SNV	FGFR3:NM_001163213:exon14:c.G1959A:p.T653T,FGFR3:NM_000142:exon14:c.G1953A:p.T651T,FGFR3:NM_022965:exon12:c.G1617A:p.T539T,
FGFR3	1777720	4	-0.281175	0.605762	0.00789092	0.0104263	prot	258.879	35.2121	0.275474	G	A	intronic	rs3135898	rs3135898	0.008	0	0
SORCS2	7706755	4	-0.0477444	0.628488	0.345571	0.356446	prot	617.675	49.5897	0.098705	C	T	splicing	rs2285789	rs2285789	0.717	0	0
SORCS2	7717060	4	-0.445534	0.0433351	0.0387719	0.0592462	prot	1192.67	56.0518	0.0473476	G	A	exonic	rs34058821	rs34058821	0.05	nonsynonymous SNV	SORCS2:NM_020777:exon7:c.G1033A:p.G345R,
SORCS2	7717141	4	-0.218313	0.104219	0.126991	0.153226	prot	1012.14	34.6319	0.710158	C	T	intronic	rs28634313	rs28634313	0.092	0	0
SORCS2	7719780	4	-0.101037	0.645459	0.0454589	0.0500501	prot	971.293	41.8775	0.347065	C	T	exonic	rs33978179	rs33978179	0.042	synonymous SNV	SORCS2:NM_020777:exon8:c.C1101T:p.Y367Y,
SORCS2	7735444	4	-0.0417379	0.84625	0.0479452	0.0498868	prot	1436.76	41.5854	0.401546	C	T	exonic	rs35306661	rs35306661	0.083	synonymous SNV	SORCS2:NM_020777:exon10:c.C1416T:p.N472N,
SORCS2	7735541	4	0.0745047	0.434284	0.41126	0.393348	risk	1042.1	47.4087	0.167153	C	A	intronic	rs4689820	rs4689820	0.567	0	0
SORCS2	7735561	4	0.0192786	0.919691	0.0729117	0.0716192	risk	367.571	468.418	0	C	A	intronic	rs4689821	rs4689821	0.575	0	0
SORCS2	7735562	4	-0.817643	0.000919922	0.0324414	0.0705875	prot	364.629	424.699	0	T	C	intronic	rs4689822	rs4689822	0.575	0	0
SORCS2	7765390	4	0.0536897	0.595267	0.30754	0.296226	risk	1141.19	22.0915	0.99032	T	C	exonic	rs4689833	rs4689833	0.817	synonymous SNV	SORCS2:NM_020777:exon15:c.T1899C:p.D633D,
SORCS2	7765540	4	0.176337	0.214882	0.145109	0.124572	risk	354.444	62.0175	0.0023278	C	G	intronic	rs2285783	rs2285783	0.15	0	0
SORCS2;SORCS2	7767810	4	0.255314	0.152505	0.082395	0.0650367	risk	1388.17	43.7712	0.314504	C	T	exonic;splicing	rs28531835	rs28531835	0.042	synonymous SNV	SORCS2:NM_020777:exon17:c.C2124T:p.C708C,
SORCS2	7767832	4	0.0161966	0.932699	0.0630441	0.0620941	risk	1421.64	50.5612	0.122308	T	C	exonic	rs6816604	rs6816604	0.942	nonsynonymous SNV	SORCS2:NM_020777:exon17:c.T2146C:p.S716P,
SORCS2	7767912	4	0.0581629	0.534858	0.437891	0.42363	risk	1073.81	54.9112	0.0583898	G	A	exonic	rs2285781	rs2285781	0.617	synonymous SNV	SORCS2:NM_020777:exon17:c.G2226A:p.L742L,
SORCS2	7777747	4	0.165797	0.087911	0.383325	0.344963	risk	803.756	30.8026	0.82267	A	G	intronic	rs2285777	rs2285777	0.383	0	0
SORCS2	7779372	4	0.100105	0.316653	0.479375	0.454463	risk	284.235	23.2752	0.869439	C	T	intronic	rs2301746	rs2301746	0.483	0	0
SORCS2	7779558	4	-0.17965	0.0824838	0.432202	0.476712	prot	236.438	35.1607	0.236839	C	T	intronic	rs2301745	rs2301745	0.542	0	0
SORCS2	7782210	4	-0.148356	0.123146	0.401559	0.437671	prot	629.538	38.9835	0.380627	G	A	splicing	rs1544402	rs1544402	0.417	0	0
SORCS2	7786011	4	0	0	0	0	NA	0	0	0	A	G	exonic	rs79532786	rs79532786	0.067	synonymous SNV	SORCS2:NM_020777:exon24:c.A3171G:p.G1057G,
SORCS2	7788037	4	0.0585028	0.703512	0.104096	0.0987654	risk	940.857	37.0687	0.602955	G	A	intronic	rs4689845	rs4689845	0.133	0	0
SORCS2	7789675	4	0.0690301	0.655812	0.113996	0.107208	risk	359.028	44.4049	0.109134	G	A	intronic	rs75849760	rs75849760	0.133	0	0
CD38;CD38	15444942	4	0.223829	0.330937	0.0493165	0.03982	risk	1010.82	31.46	0.725976	A	C	exonic;splicing	rs1800051	rs1800051	0.042	synonymous SNV	CD38:NM_001775:exon4:c.A504C:p.I168I,
LDB2	16113450	4	-0.325919	0.545693	0.00646007	0.00892693	prot	1170.17	34.5681	0.712839	G	A	exonic	rs79672412	rs79672412	0.008	synonymous SNV	LDB2:NM_001290:exon8:c.C1036T:p.L346L,
LDB2	16119229	4	0.0602093	0.522104	0.428582	0.413905	risk	1065.36	44.853	0.275598	C	T	intronic	rs9993371	rs9993371	0.375	0	0
LDB2	16122846	4	-0.171855	0.117895	0.223132	0.254329	prot	1331.27	57.437	0.0286978	T	C	intronic	rs6824949	rs6824949	0.233	0	0
LDB2	16509044	4	-0.0353124	0.843315	0.0727252	0.0751428	prot	1467.88	40.3811	0.409075	A	G	intronic	rs7690911	rs7690911	0.075	0	0
PI4K2B	24844457	4	NULL	NULL	NULL	NULL	NULL	NULL	NULL	NULL	A	G	upstream	rs438576	rs438576	0.725	0	0
PI4K2B	24844458	4	NULL	NULL	NULL	NULL	NULL	NULL	NULL	NULL	G	C	upstream	rs382650	rs382650	0.725	0	0
PI4K2B	24863093	4	-0.109642	0.382662	0.159132	0.174357	prot	1900.05	30.0865	0.846434	C	T	exonic	rs313567	rs313567	0.842	synonymous SNV	PI4K2B:NM_018323:exon2:c.C321T:p.A107A,
PI4K2B;PI4K2B	24869765	4	NULL	NULL	NULL	NULL	NULL	NULL	NULL	NULL	C	T	exonic;splicing	rs61748741	rs61748741	0.025	synonymous SNV	PI4K2B:NM_018323:exon5:c.C765T:p.S255S,
PI4K2B	24879109	4	-0.0523834	0.736889	0.100986	0.105842	prot	1169.23	38.2908	0.410713	A	G	intronic	rs3115232	rs3115232	0.133	0	0
TLR1	38474271	4	0.089148	0.795263	0.0202579	0.0185621	risk	1356.38	46.1661	0.143543	T	C	splicing	rs4624663	rs4624663	0.008	0	0
TLR1	38475043	4	0.213276	0.0519771	0.253299	0.215114	risk	1618.4	78.0993	0.000294362	C	A	exonic	rs5743618	rs5743618	0.233	nonsynonymous SNV	TLR1:NM_003263:exon4:c.G1805T:p.S602I,
TLR1	38476105	4	0.121352	0.294971	0.214329	0.194603	risk	2013.9	64.7274	0.00594694	T	C	exonic	rs4833095	rs4833095	0.225	nonsynonymous SNV	TLR1:NM_003263:exon4:c.A743G:p.N248S,
TLR1	38476609	4	-0.409292	0.0407724	0.0510799	0.0749766	prot	2168.18	51.3303	0.058837	C	G	exonic	rs5743611	rs5743611	0.083	nonsynonymous SNV	TLR1:NM_003263:exon4:c.G239C:p.R80T,
TLR1	38482857	4	-0.0846372	0.51525	0.149946	0.161056	prot	1903.22	57.1003	0.0239672	G	A	upstream	rs56357984	rs56357984	0.208	0	0
KDR	55640928	4	-0.073398	0.811964	0.0224317	0.0240989	prot	1327.6	38.9385	0.51793	G	A	exonic	rs35961234	rs35961234	0.033	synonymous SNV	KDR:NM_002253:exon30:c.C4008T:p.T1336T,
KDR	55642865	4	0.809136	0.46714	0.0029601	0.00132013	risk	602.889	16.9196	0.993672	A	G	intronic	rs2412617	rs2412617	0.983	0	0
KDR	55655916	4	0.120471	0.286083	0.244301	0.22275	risk	863.553	32.0344	0.657737	T	C	intronic	rs2219471	rs2219471	0.267	0	0
KDR	55667703	4	0.514932	0.0829156	0.0332955	0.0201656	risk	1845.02	29.9654	0.850269	A	G	exonic	rs34231037	rs34231037	0.033	nonsynonymous SNV	KDR:NM_002253:exon11:c.T1444C:p.C482R,
KDR;KDR	55667731	4	0.126515	0.260217	0.233402	0.211532	risk	1803.29	38.457	0.494459	T	A	exonic;splicing	rs1870377	rs1870377	0.267	nonsynonymous SNV	KDR:NM_002253:exon11:c.A1416T:p.Q472H,
KDR	55674315	4	0.111169	0.474141	0.10411	0.0941884	risk	1908.19	38.1293	0.554718	C	T	exonic	rs2305948	rs2305948	0.083	nonsynonymous SNV	KDR:NM_002253:exon7:c.G889A:p.V297I,
KDR	55675213	4	0.143228	0.224197	0.214802	0.191631	risk	1597.79	41.2094	0.29157	C	T	intronic	rs2305949	rs2305949	0.175	0	0
KDR	55686218	4	0	0	0	0	NA	0	0	0	C	A	UTR5	rs56233104	rs56233104	0.008	0	0
KDR	55686488	4	-0.451903	0.178434	0.452302	0.564767	prot	196.75	1.24288	0.537169	T	C	UTR5	rs7667298	rs7667298	0.533	0	0
KDR	55686584	4	0.0299485	0.773924	0.421843	0.414556	risk	261.562	32.0962	0.363066	A	G	upstream	rs9994560	rs9994560	0.458	0	0
CXCL5	75082861	4	0.367119	0.0069626	0.1591	0.115878	risk	1545.69	72.5049	0.0012536	T	C	exonic	rs425535	rs425535	0.842	synonymous SNV	CXCL5:NM_002994:exon2:c.A168G:p.Q56Q,
CXCL5	75083414	4	0.452524	0.000671783	0.191996	0.131288	risk	563.861	74.3691	7.71255e-05	G	C	upstream	rs352046	rs352046	0.842	0	0
CXCL9	77147753	4	-0.234828	0.0557494	0.164532	0.199398	prot	2110.35	41.3315	0.32724	A	G	upstream	rs2276885	rs2276885	0.208	0	0
ART3,CXCL10	77162161	4	-0.0745493	0.425484	0.471217	0.489824	prot	1703.44	44.3627	0.255858	G	C	intronic	rs4859584	rs4859584	0.483	0	0
CXCL10	77162971	4	0.0922493	0.86109	0.00817034	0.00745572	risk	1725.74	40.5061	0.447928	G	A	exonic	rs11548618	rs11548618	0.008	nonsynonymous SNV	CXCL10:NM_001565:exon2:c.C85T:p.R29C,
ART3	77163809	4	0.274773	0.301562	0.0370976	0.0284382	risk	1644.53	41.6078	0.316537	C	T	intronic	rs56061981	rs56061981	0.042	0	0
SCD5	83801088	4	-0.12147	0.237582	0.273147	0.297915	prot	1231.64	45.6631	0.248471	G	T	exonic	rs3733228	rs3733228	0.325	nonsynonymous SNV	SCD5:NM_024906:exon4:c.C736A:p.L246M,
SCD5	83801107	4	-0.21726	0.469815	0.0222034	0.0274436	prot	1213.17	35.5928	0.668862	G	A	exonic	rs17006063	rs17006063	0.025	synonymous SNV	SCD5:NM_024906:exon4:c.C717T:p.S239S,
SCD5	83801235	4	2.40936e-05	0.99981	0.36159	0.361585	risk	682.278	36.0684	0.372034	C	G	exonic	rs3733227	rs3733227	0.692	nonsynonymous SNV	SCD5:NM_024906:exon4:c.G589C:p.E197Q,
SCD5	83845406	4	-0.22332	0.0238741	0.391281	0.445564	prot	477.833	31.7292	0.579394	C	A	intronic	rs1876218	rs1876218	0.4	0	0
SCD5	83845453	4	-0.0536865	0.781139	0.0618838	0.0650748	prot	721.625	38.1795	0.461328	T	C	splicing	rs3821972	rs3821972	0.058	0	0
SCD5	83939030	4	0	0	0	0	NA	0	0	0	A	G	splicing	rs3811792	rs3811792	0.75	0	0
ENPEP	111617034	4	-0.150674	0.551489	0.0326262	0.0377316	prot	1334.88	41.1017	0.422101	G	A	exonic	rs61735573	rs61735573	0.017	synonymous SNV	ENPEP:NM_001977:exon1:c.G15A:p.E5E,
ENPEP;ENPEP	111617657	4	0.0237229	0.862077	0.142043	0.139176	risk	928.051	52.4744	0.0473678	A	G	exonic;splicing	rs10004516	rs10004516	0.858	nonsynonymous SNV	ENPEP:NM_001977:exon1:c.A638G:p.Q213R,
ENPEP	111694108	4	-0.10201	0.433519	0.151361	0.164935	prot	1374	40.267	0.327731	C	A	intronic	rs12501626	rs12501626	0.183	0	0
FABP2	120459629	4	-0.249086	0.309217	0.0351979	0.0447086	prot	1005.41	52.0889	0.0509957	C	T	UTR3	rs1511024	rs1511024	0.042	0	0
FABP2;FABP2	120459686	4	-0.0971134	0.340435	0.308393	0.329482	prot	1104.74	32.0019	0.702273	T	C	exonic;splicing	rs1511025	rs1511025	0.267	synonymous SNV	FABP2:NM_000134:exon4:c.A357G:p.V119V,
FABP2	120461297	4	0.0591653	0.528669	0.458613	0.443963	risk	1622.68	35.4366	0.633186	A	G	exonic	rs4834770	rs4834770	0.483	synonymous SNV	FABP2:NM_000134:exon2:c.T216C:p.N72N,
FABP2	120461350	4	0.084043	0.414068	0.299638	0.282303	risk	1546.27	41.09	0.37912	T	C	exonic	rs1799883	rs1799883	0.658	nonsynonymous SNV	FABP2:NM_000134:exon2:c.A163G:p.T55A,
FABP2	120462800	4	0.039179	0.884719	0.0323962	0.0311903	risk	2088.41	51.7476	0.0544045	C	T	upstream	rs1397614	rs1397614	0.008	0	0
FABP2	120462959	4	0.114458	0.227087	0.458012	0.429766	risk	1795.6	35.7309	0.574839	T	C	upstream	rs6857641	rs6857641	0.483	0	0
FABP2	120463170	4	0.111543	0.242593	0.458847	0.431305	risk	1287.13	32.3919	0.684832	T	C	upstream	rs2282688	rs2282688	0.483	0	0
TNIP3	122287766	4	-0.150726	0.662652	0.0176948	0.0205143	prot	1904.62	32.9365	0.702426	T	G	exonic	rs75386686	rs75386686	0.025	nonsynonymous SNV	TNIP3:NM_001128843:exon9:c.A623C:p.E208A,TNIP3:NM_024873:exon7:c.A623C:p.E208A,
TNIP3	122295189	4	0.455278	0.0111615	0.0926739	0.0608426	risk	1895.68	43.3116	0.255036	T	C	exonic	rs17051298	rs17051298	0.05	synonymous SNV	TNIP3:NM_001128843:exon7:c.A459G:p.E153E,TNIP3:NM_024873:exon5:c.A459G:p.E153E,
TNIP3	122295311	4	-0.056488	0.860333	0.0217677	0.0230036	prot	993.051	41.2556	0.289857	T	G	intronic	rs75171177	rs75171177	0.033	0	0
TNIP3	122297865	4	-0.134981	0.717187	0.0160751	0.0183555	prot	774.243	31.2424	0.650163	A	C	intronic	rs17051299	rs17051299	0.033	0	0
TNIP3	122304653	4	-0.683019	0.00568628	0.0298223	0.0573673	prot	1064.62	40.3474	0.324552	A	G	intronic	rs77437633	rs77437633	0.075	0	0
TNIP3	122304966	4	0.161278	0.603126	0.0255075	0.0217911	risk	1808.5	52.3889	0.0601902	C	G	intronic	rs116665727	rs116665727	0.017	0	0
TNIP3	122357112	4	0.043056	0.738795	0.160505	0.154788	risk	1802.5	42.2797	0.291338	T	G	upstream	rs7663440	rs7663440	0.883	0	0
TNIP3(dist=11132),QRFPR(dist=101010)	122368237	4	-0.148293	0.243567	0.158077	0.178828	prot	1692.51	46.4225	0.137813	A	G	intergenic	rs2044970	rs2044970	0.883	0	0
ANXA5	122810363	4	-0.0136639	0.908377	0.212291	0.214585	prot	1156.75	32.5822	0.537105	G	A	intronic	rs41278075	rs41278075	0.192	0	0
ANXA5	122823946	4	0.0678045	0.749488	0.0534362	0.0501086	risk	1609.35	31.7067	0.754408	T	C	intronic	rs11942224	rs11942224	0.075	0	0
ANXA5	122837168	4	0.0854961	0.591406	0.1162	0.107703	risk	312.382	29.7218	0.582335	G	C	intronic	rs2306417	rs2306417	0.108	0	0
ANXA5	122837195	4	0.125874	0.415046	0.118786	0.106229	risk	362.583	35.4569	0.399407	G	A	splicing	rs11575945	rs11575945	0.108	0	0
ANXA5	122837822	4	0	0	0	0	NA	0	0	0	G	A	upstream	rs62319820	rs62319820	0.075	0	0
KIAA1109	123311128	4	0.189636	0.312043	0.0749309	0.0628002	risk	1921.97	46.1756	0.143327	C	T	upstream	rs62323927	rs62323927	0.083	0	0
KIAA1109	123332802	4	-0.189229	0.104969	0.195344	0.226808	prot	981.18	59.1514	0.0118085	A	G	intronic	rs72687029	rs72687029	0.242	0	0
KIAA1109	123332878	4	0.38516	0.135098	0.0413329	0.028497	risk	1523.73	61.6302	0.0119186	A	G	exonic	rs74643640	rs74643640	0.042	nonsynonymous SNV	KIAA1109:NM_015312:exon9:c.A946G:p.S316G,
KIAA1109	123365201	4	0.0294126	0.778204	0.273663	0.267856	risk	1616.86	31.1706	0.840079	T	A	exonic	rs7658836	rs7658836	0.192	synonymous SNV	KIAA1109:NM_015312:exon21:c.T2712A:p.P904P,
KIAA1109	123369702	4	0.403396	0.157885	0.034677	0.0234356	risk	1094.05	53.8683	0.0360537	A	G	intronic	rs62323947	rs62323947	0.067	0	0
KIAA1109	123369736	4	-0.110256	0.514302	0.0795092	0.0879619	prot	1382.68	42.5553	0.320622	T	C	exonic	rs6848868	rs6848868	0.067	nonsynonymous SNV	KIAA1109:NM_015312:exon23:c.T2933C:p.I978T,
KIAA1109	123391109	4	0.0257438	0.911112	0.0447694	0.0436813	risk	1807.85	28.7146	0.833245	T	A	exonic	rs56363411	rs56363411	0.017	nonsynonymous SNV	KIAA1109:NM_015312:exon35:c.T5853A:p.D1951E,
KIAA1109	123398024	4	0.105153	0.750191	0.0212025	0.0191267	risk	1997.52	61.4052	0.0163446	T	C	exonic	rs45534531	rs45534531	0.008	synonymous SNV	KIAA1109:NM_015312:exon39:c.T6543C:p.D2181D,
KIAA1109	123399350	4	0.0685431	0.760061	0.0463086	0.0433739	risk	1743.12	46.0779	0.235271	C	T	exonic	rs45510500	rs45510500	0.083	nonsynonymous SNV	KIAA1109:NM_015312:exon40:c.C6664T:p.R2222W,
KIAA1109	123399480	4	0.2069	0.268837	0.0758322	0.0625457	risk	1042	42.9766	0.230519	C	T	intronic	rs45495097	rs45495097	0.083	0	0
KIAA1109	123411833	4	0.0254098	0.810735	0.265622	0.260695	risk	2014.1	31.722	0.789574	T	C	exonic	rs45574236	rs45574236	0.217	synonymous SNV	KIAA1109:NM_015312:exon45:c.T7704C:p.D2568D,
KIAA1109	123448582	4	0.0531908	0.606518	0.300283	0.289227	risk	1560.75	33.3799	0.68287	C	T	exonic	rs7688384	rs7688384	0.242	synonymous SNV	KIAA1109:NM_015312:exon56:c.C9870T:p.A3290A,
KIAA1109	123468879	4	-0.0716447	0.768671	0.0364877	0.0390919	prot	1556.93	45.1556	0.265258	G	A	exonic	rs74414351	rs74414351	0.025	synonymous SNV	KIAA1109:NM_015312:exon64:c.G11166A:p.L3722L,
KIAA1109	123488309	4	0.30478	0.256849	0.0358559	0.0266874	risk	1962.02	57.458	0.0362555	A	G	exonic	rs2306369	rs2306369	0.042	nonsynonymous SNV	KIAA1109:NM_015312:exon74:c.A13054G:p.T4352A,
KIAA1109	123496411	4	0.27759	0.145362	0.0743342	0.0573495	risk	1469	48.3192	0.121841	G	A	exonic	rs62321696	rs62321696	0.075	synonymous SNV	KIAA1109:NM_015312:exon81:c.G14316A:p.L4772L,
KIAA1109	123500153	4	0.210759	0.276862	0.0704319	0.0578215	risk	1369.87	48.3028	0.10104	T	C	splicing	rs62321698	rs62321698	0.067	0	0
KIAA1109	123500310	4	-0.160005	0.1561	0.212282	0.240267	prot	1919.05	60.2256	0.0123081	T	C	exonic	rs1127348	rs1127348	0.258	synonymous SNV	KIAA1109:NM_015312:exon83:c.T14784C:p.H4928H,
ADAD1	123553121	4	0.0608346	0.578399	0.255852	0.244443	risk	952.872	31.0831	0.742046	A	G	intronic	rs2086346	rs2086346	0.217	0	0
IL2	123596932	4	-0.0615958	0.544901	0.313181	0.32658	prot	1534.95	61.8959	0.00630992	C	A	exonic	rs2069763	rs2069763	0.4	synonymous SNV	IL2:NM_000586:exon1:c.G114T:p.L38L,
IL2	123597430	4	0.127567	0.234948	0.271448	0.246967	risk	1902.62	29.6587	0.831315	A	C	upstream	rs2069762	rs2069762	0.208	0	0
IL21	123753284	4	0.153612	0.431631	0.0674326	0.0583912	risk	1265.05	37.4874	0.446731	G	A	UTR3	rs17879298	rs17879298	0.075	0	0
IL21	123756413	4	-0.165793	0.0900877	0.335952	0.373883	prot	1579.41	56.1393	0.0370802	G	A	exonic	rs4833837	rs4833837	0.65	synonymous SNV	IL21:NM_021803:exon3:c.C234T:p.C78C,
IL15	142860087	4	0.109869	0.251282	0.446129	0.419167	risk	1165.33	40.4281	0.321378	A	G	splicing	rs2857261	rs2857261	0.467	0	0
IL15	142870609	4	0.144221	0.12608	0.457528	0.422012	risk	1387.59	45.0655	0.233081	T	C	ncRNA	rs12510030	rs12510030	0.467	0	0
IRF2;IRF2	185547212	4	0.121111	0.213616	0.386412	0.35812	risk	1030.55	39.7163	0.393476	C	T	exonic;splicing	rs3775543	rs3775543	0.408	synonymous SNV	IRF2:NM_002199:exon9:c.G744A:p.G248G,
IRF2	185557250	4	0.548119	0.273966	0.0117936	0.00685123	risk	1275.32	38.0112	0.514831	A	G	intronic	rs74960894	rs74960894	0.042	0	0
IRF2	185576888	4	-0.0616984	0.747995	0.0635891	0.0673634	prot	1105.31	20.9972	0.984063	G	A	intronic	rs4861623	rs4861623	0.042	0	0
SLC9A3	527974	5	0	0	0	0	NA	0	0	0	C	T	intronic	rs2721018	rs2721018	0.425	0	0
SLC9A3	528104	5	0.250816	0.0972962	0.147648	0.118785	risk	254.719	33.3948	0.305666	A	G	exonic	rs2247114	rs2247114	0.867	nonsynonymous SNV	SLC9A3:NM_004174:exon16:c.T2395C:p.C799R,
SLC9A3	528626	5	NULL	NULL	NULL	NULL	NULL	NULL	NULL	NULL	C	G	intronic	rs41282625	rs41282625	0.383	0	0
SLC9A3	529353	5	-0.170839	0.0863655	0.375843	0.416687	prot	448.361	33.8017	0.477313	C	T	exonic	rs2230437	rs2230437	0.392	synonymous SNV	SLC9A3:NM_004174:exon13:c.G2031A:p.A677A,
SLC9A3	532905	5	0	0	0.139896	0	NA	193	0	0	A	C	intronic	rs890986	rs890986	0.858	0	0
SLC9A3;SLC9A3	535186	5	0	0	0	0	NA	0	0	0	C	G	exonic;splicing	rs9885312	rs9885312	0.858	synonymous SNV	SLC9A3:NM_004174:exon8:c.G1443C:p.G481G,
SLC9A3	535653	5	0.270053	0.0731086	0.141901	0.112083	risk	243.676	41.6467	0.118229	T	C	splicing	rs3777230	rs3777230	0.858	0	0
SLC9A3	536564	5	-0.225632	0.0670934	0.197258	0.235432	prot	345.118	29.2062	0.608673	A	G	exonic	rs56098739	rs56098739	0.3	synonymous SNV	SLC9A3:NM_004174:exon6:c.T966C:p.Y322Y,
SLC9A3	538259	5	-0.0741584	0.50182	0.227601	0.240901	prot	649.61	28.3347	0.89653	G	T	splicing	rs55989315	rs55989315	0.283	0	0
IL7R	35892934	5	-0.113328	0.260114	0.333061	0.358692	prot	745.211	37.7208	0.390502	G	C	intronic	rs1353252	rs1353252	0.758	0	0
IL7R	35896825	5	-0.0889081	0.360855	0.351515	0.372039	prot	1628.49	42.3711	0.327697	T	C	exonic	rs1494558	rs1494558	0.758	nonsynonymous SNV	IL7R:NM_002185:exon2:c.T197C:p.I66T,
IL7R	35906947	5	-0.120057	0.22634	0.329924	0.356986	prot	1199.88	33.5402	0.675714	G	A	exonic	rs1494555	rs1494555	0.758	nonsynonymous SNV	IL7R:NM_002185:exon4:c.G412A:p.V138I,
IL7R	35907030	5	0.175359	0.215781	0.138511	0.11888	risk	1134.62	45.9814	0.147784	C	T	exonic	rs2228141	rs2228141	0.133	synonymous SNV	IL7R:NM_002185:exon4:c.C495T:p.H165H,
IL7R	35910332	5	-0.0775388	0.476374	0.236861	0.251161	prot	1365.61	48.8225	0.134662	C	T	exonic	rs6897932	rs6897932	0.258	nonsynonymous SNV	IL7R:NM_002185:exon6:c.C731T:p.T244I,
IL7R	35912008	5	-0.504934	0.261759	0.00870629	0.0143432	prot	1596.1	47.3214	0.198526	A	C	exonic	rs41270321	rs41270321	0.033	nonsynonymous SNV	IL7R:NM_002185:exon8:c.A1043C:p.N348T,
IL7R	35912031	5	0.0665576	0.538692	0.248574	0.236351	risk	1505.69	42.4343	0.36652	A	G	exonic	rs3194051	rs3194051	0.367	nonsynonymous SNV	IL7R:NM_002185:exon8:c.A1066G:p.I356V,
PTGER4	40717011	5	-0.355328	0.0556682	0.0589494	0.0820367	prot	798	35.3194	0.638499	C	T	exonic	rs2228058	rs2228058	0.058	synonymous SNV	PTGER4:NM_000958:exon2:c.C159T:p.T53T,
PTGER4	40727650	5	-0.0819677	0.785629	0.0237471	0.0257234	prot	1691.22	34.507	0.67486	G	A	exonic	rs111866313	rs111866313	0.008	nonsynonymous SNV	PTGER4:NM_000958:exon3:c.G880A:p.V294I,
PRKAA1	40800974	5	-0.374757	0.637144	0.00295485	0.00429248	prot	2086.02	25.7187	0.949639	T	C	exonic	rs56138995	rs56138995	0.008	synonymous SNV	PRKAA1:NM_006251:exon7:c.A945G:p.E315E,PRKAA1:NM_206907:exon8:c.A990G:p.E330E,
PRKAA1	40811256	5	-0.342458	0.371246	0.0137711	0.0192868	prot	1037.13	35.3464	0.499486	C	T	intronic	rs72747978	rs72747978	0.025	0	0
PRKAA1	40834379	5	0	0	0	0	NA	0	0	0	C	T	upstream	rs7711806	rs7711806	0.725	0	0
PRKAA1	40834401	5	0	0	0	0	NA	0	0	0	C	T	upstream	rs10035235	rs10035235	0.258	0	0
CARD6	40877498	5	-0.156186	0.321459	0.0918556	0.105741	prot	1740.17	34.8202	0.660946	C	T	exonic	rs10512747	rs10512747	0.167	nonsynonymous SNV	CARD6:NM_032587:exon1:c.C257T:p.S86L,
CARD6	40888805	5	0.272286	0.0793069	0.114267	0.0894671	risk	2052.05	36.9825	0.562219	C	T	exonic	rs16870407	rs16870407	0.108	synonymous SNV	CARD6:NM_032587:exon3:c.C1614T:p.S538S,
ERBB2IP	65352937	5	-0.0117702	0.929419	0.149154	0.150654	prot	1186.51	40.5244	0.317617	C	T	exonic	rs706679	rs706679	0.9	synonymous SNV	ERBB2IP:NM_018695:exon8:c.C565T:p.L189L,ERBB2IP:NM_001006600:exon8:c.C565T:p.L189L,
ERBB2IP;ERBB2IP	65357067	5	0.203537	0.144404	0.146167	0.122548	risk	1191.36	42.7499	0.23784	C	T	exonic;splicing	rs3213837	rs3213837	0.183	nonsynonymous SNV	ERBB2IP:NM_018695:exon11:c.C821T:p.S274L,ERBB2IP:NM_001006600:exon11:c.C821T:p.S274L,
ERBB2IP	65382355	5	0.0572339	0.8442	0.0279871	0.0264715	risk	1301.56	41.1264	0.294657	G	A	intronic	rs56216143	rs56216143	0.025	0	0
ERBB2IP	65385800	5	-0.0434435	0.854737	0.0409001	0.0426386	prot	2024.46	46.5976	0.134002	A	G	exonic	rs35278406	rs35278406	0.05	synonymous SNV	ERBB2IP:NM_018695:exon21:c.A2898G:p.Q966Q,ERBB2IP:NM_001006600:exon21:c.A2898G:p.Q966Q,
ERBB2IP	65386130	5	-0.0607813	0.672318	0.11528	0.121626	prot	1843.86	31.0609	0.843583	A	G	exonic	rs36303	rs36303	0.1	synonymous SNV	ERBB2IP:NM_018695:exon21:c.A3228G:p.R1076R,ERBB2IP:NM_001006600:exon21:c.A3228G:p.R1076R,
ERBB2IP	65386237	5	-0.365509	0.11639	0.0356293	0.0505558	prot	1799.81	27.9877	0.923746	C	T	exonic	rs3805466	rs3805466	0.042	nonsynonymous SNV	ERBB2IP:NM_018695:exon21:c.C3335T:p.S1112L,ERBB2IP:NM_001006600:exon21:c.C3335T:p.S1112L,
ATG10	81390145	5	-0.0104027	0.934226	0.160944	0.162354	prot	1447.45	29.3761	0.891883	T	C	exonic	rs3734114	rs3734114	0.167	nonsynonymous SNV	ATG10:NM_031482:exon3:c.T184C:p.S62P,ATG10:NM_001131028:exon4:c.T184C:p.S62P,
ATG10	81584972	5	0.130704	0.166203	0.425191	0.393601	risk	1865.52	35.1457	0.688279	C	T	exonic	rs1864183	rs1864183	0.433	nonsynonymous SNV	ATG10:NM_031482:exon7:c.C635T:p.T212M,ATG10:NM_001131028:exon8:c.C635T:p.T212M,
ATG10;ATG10	81584996	5	0.0870726	0.351619	0.508613	0.486849	risk	1804.37	37.1123	0.556227	C	A	exonic;splicing	rs1864182	rs1864182	0.567	nonsynonymous SNV	ATG10:NM_031482:exon7:c.C659A:p.P220H,ATG10:NM_001131028:exon8:c.C659A:p.P220H,
ATG10	81585036	5	0.0238512	0.800127	0.495154	0.489193	risk	1471.65	39.3977	0.407205	C	T	intronic	rs1864181	rs1864181	0.567	0	0
APC	112070898	5	0.367355	0.18363	0.0350692	0.0245524	risk	1019.88	46.2151	0.231008	A	G	upstream	rs116505416	rs116505416	0.017	0	0
APC	112070971	5	-0.00654795	0.971037	0.0758462	0.0763065	prot	941.316	20.6894	0.980764	A	G	upstream	rs13180781	rs13180781	0.108	0	0
APC	112071181	5	0	0	0	0	NA	0	0	0	C	G	UTR5	rs79896135	rs79896135	0.075	0	0
APC	112144531	5	-0.042679	0.807666	0.0781154	0.0812447	prot	1348.56	31.6001	0.719913	C	T	intronic	rs2909961	rs2909961	0.083	0	0
APC	112190753	5	0.115259	0.220788	0.455905	0.427491	risk	1214	40.6854	0.396098	T	C	exonic	rs2229992	rs2229992	0.575	synonymous SNV	APC:NM_001127511:exon10:c.T1404C:p.Y468Y,APC:NM_001127510:exon13:c.T1458C:p.Y486Y,APC:NM_000038:exon12:c.T1458C:p.Y486Y,
APC;APC	112192460	5	0.0594907	0.537984	0.395738	0.381604	risk	1637.45	37.1626	0.508006	G	A	exonic;splicing	rs351771	rs351771	0.592	synonymous SNV	APC:NM_001127511:exon12:c.G1581A:p.A527A,APC:NM_001127510:exon15:c.G1635A:p.A545A,APC:NM_000038:exon14:c.G1635A:p.A545A,
APC	112203669	5	0.0442483	0.645594	0.386845	0.376403	risk	2064.88	37.1141	0.556144	G	A	exonic	rs41115	rs41115	0.592	synonymous SNV	APC:NM_001127511:exon14:c.G4425A:p.T1475T,APC:NM_001127510:exon17:c.G4479A:p.T1493T,APC:NM_000038:exon16:c.G4479A:p.T1493T,
APC	112204224	5	0.106386	0.266635	0.389856	0.364866	risk	1490.07	34.5699	0.712763	G	A	exonic	rs42427	rs42427	0.592	synonymous SNV	APC:NM_001127511:exon14:c.G4980A:p.G1660G,APC:NM_001127510:exon17:c.G5034A:p.G1678G,APC:NM_000038:exon16:c.G5034A:p.G1678G,
APC	112204458	5	0.0547498	0.565398	0.430709	0.417339	risk	1551.6	36.3014	0.548144	T	G	exonic	rs866006	rs866006	0.592	synonymous SNV	APC:NM_001127511:exon14:c.T5214G:p.S1738S,APC:NM_001127510:exon17:c.T5268G:p.S1756S,APC:NM_000038:exon16:c.T5268G:p.S1756S,
APC	112204655	5	0.0716575	0.52451	0.236705	0.224003	risk	1773.54	28.1359	0.852519	T	A	exonic	rs459552	rs459552	0.783	nonsynonymous SNV	APC:NM_001127511:exon14:c.T5411A:p.V1804D,APC:NM_001127510:exon17:c.T5465A:p.V1822D,APC:NM_000038:exon16:c.T5465A:p.V1822D,
APC	112205070	5	0.0824231	0.396606	0.400437	0.380821	risk	2059.59	36.0583	0.513025	G	A	exonic	rs465899	rs465899	0.592	synonymous SNV	APC:NM_001127511:exon14:c.G5826A:p.P1942P,APC:NM_001127510:exon17:c.G5880A:p.P1960P,APC:NM_000038:exon16:c.G5880A:p.P1960P,
APC	112206391	5	-0.510374	0.249884	0.00910356	0.0150744	prot	2096.78	38.0534	0.512897	C	T	exonic	rs2229994	rs2229994	0.008	synonymous SNV	APC:NM_001127511:exon14:c.C7147T:p.L2383L,APC:NM_001127510:exon17:c.C7201T:p.L2401L,APC:NM_000038:exon16:c.C7201T:p.L2401L,
APC	112206694	5	-0.402076	0.284001	0.0130934	0.0194477	prot	2081.95	46.2519	0.229874	G	A	exonic	rs2229995	rs2229995	0.008	nonsynonymous SNV	APC:NM_001127511:exon14:c.G7450A:p.G2484S,APC:NM_001127510:exon17:c.G7504A:p.G2502S,APC:NM_000038:exon16:c.G7504A:p.G2502S,
ATG12	115205106	5	0.438799	0.229179	0.0207284	0.013465	risk	1037.52	39.9813	0.471087	T	C	exonic	rs74844425	rs74844425	0.025	nonsynonymous SNV	ATG12:NM_004707:exon1:c.A43G:p.I15V,
ACSL6	131338576	5	0.28688	0.383726	0.0254754	0.0192442	risk	498.861	52.0792	0.0244001	G	T	intronic	rs17211900	rs17211900	0.017	0	0
ACSL6	131340226	5	-0.10885	0.388113	0.163675	0.179126	prot	993.462	52.2327	0.0496156	G	T	intronic	rs370652	rs370652	0.8	0	0
ACSL6	131349058	5	-0.213015	0.0947671	0.156908	0.187186	prot	365.763	48.6446	0.0776374	G	C	splicing	rs11740791	rs11740791	0.167	0	0
ACSL6	131350393	5	0.107171	0.354582	0.21772	0.200019	risk	1193.7	45.9633	0.175726	C	T	intronic	rs77938	rs77938	0.758	0	0
ACSL6	131357953	5	0.133648	0.250057	0.210461	0.189111	risk	975.571	56.0251	0.0475845	C	G	intronic	rs253944	rs253944	0.75	0	0
ACSL6	131358057	5	0.0920369	0.46132	0.17768	0.164629	risk	1141.4	46.0477	0.173532	G	A	intronic	rs253945	rs253945	0.75	0	0
ACSL6	131375419	5	0	0	0	0	NA	0	0	0	G	A	UTR5	rs4705908	rs4705908	0.383	0	0
ACSL6	131376070	5	0.0744065	0.575058	0.164506	0.154533	risk	439.333	46.5976	0.0734897	A	G	upstream	rs246999	rs246999	0.783	0	0
CSF2	131439359	5	0.00175615	0.988498	0.182787	0.182525	risk	872.6	52.9138	0.0546111	T	C	exonic	rs25882	rs25882	0.242	nonsynonymous SNV	CSF2:NM_000758:exon4:c.T350C:p.I117T,
P4HA2	131581239	5	0.03423	0.723446	0.428017	0.419658	risk	1035.97	57.0266	0.0143035	C	A	intronic	rs2301579	rs2301579	0.475	0	0
P4HA2	131581326	5	-0.0463773	0.817004	0.0556423	0.0581301	prot	1669.55	59.0882	0.0263065	G	A	intronic	rs77024388	rs77024388	0.142	0	0
P4HA2	131590799	5	-0.046351	0.626196	0.458828	0.470357	prot	890.333	56.2097	0.0223256	C	T	UTR5	rs72793280	rs72793280	0.433	0	0
P4HA2	131591400	5	0	0	0	0	NA	0	0	0	C	G	UTR5	rs113823725	rs113823725	0.442	0	0
P4HA2	131591470	5	0	0	0	0	NA	0	0	0	G	C	upstream	rs157577	rs157577	0.608	0	0
PDLIM4;PDLIM4	131630065	5	0	0	0	0	NA	0	0	0	T	C	exonic;splicing	rs1007602	rs1007602	0.717	synonymous SNV	PDLIM4:NM_001131027:exon3:c.T255C:p.G85G,PDLIM4:NM_003687:exon3:c.T255C:p.G85G,
PDLIM4	131634979	5	0.0648294	0.724462	0.0974488	0.0918938	risk	239.862	37.0998	0.0932191	A	G	exonic	rs270619	rs270619	0.142	synonymous SNV	PDLIM4:NM_001131027:exon5:c.A591G:p.P197P,PDLIM4:NM_003687:exon5:c.A591G:p.P197P,
PDLIM4	131635487	5	0	0	0	0	NA	0	0	0	G	T	exonic	rs4877	rs4877	0.15	nonsynonymous SNV	PDLIM4:NM_003687:exon6:c.G775T:p.G259C,
PDLIM4;PDLIM4	131635620	5	-0.281413	0.244639	0.0356708	0.0467221	prot	522.333	31.4085	0.728193	C	T	exonic;splicing	rs10479001	rs10479001	0.05	nonsynonymous SNV	PDLIM4:NM_001131027:exon6:c.C674T:p.A225V,
SLC22A4	131657961	5	0.0305137	0.806394	0.295266	0.288956	risk	227.615	35.3468	0.0634219	C	G	upstream	rs460271	rs460271	0.758	0	0
LOC553103	131688018	5	-0.111281	0.28789	0.304918	0.329001	prot	601.222	36.9498	0.334232	G	C	ncRNA	rs273915	rs273915	0.767	0	0
SLC22A4	131690961	5	-0.0285439	0.773064	0.354272	0.360829	prot	1460.54	43.7225	0.207508	T	C	exonic	rs272893	rs272893	0.633	nonsynonymous SNV	SLC22A4:NM_003059:exon5:c.T917C:p.I306T,
SLC22A4	131695447	5	0.179243	0.354816	0.0694629	0.0587337	risk	818.436	47.09	0.123721	G	A	splicing	rs2304081	rs2304081	0.133	0	0
SLC22A4	131698445	5	0.06183	0.518726	0.383997	0.369481	risk	1649.36	61.2312	0.0169528	C	G	exonic	rs272879	rs272879	0.617	synonymous SNV	SLC22A4:NM_003059:exon7:c.C1182G:p.T394T,
SLC22A4	131699561	5	-0.346309	0.213529	0.0250849	0.0351016	prot	1327.98	34.1777	0.68932	C	G	exonic	rs12777	rs12777	0.058	synonymous SNV	SLC22A4:NM_003059:exon8:c.C1413G:p.G471G,
SLC22A4	131704219	5	0.102439	0.273977	0.448582	0.423397	risk	1889.05	46.0293	0.236792	C	T	exonic	rs1050152	rs1050152	0.425	nonsynonymous SNV	SLC22A4:NM_003059:exon9:c.C1507T:p.L503F,
LOC553103	131733118	5	0	0	0	0	NA	0	0	0	C	T	ncRNA	rs4646298	rs4646298	0.142	0	0
LOC553103	131733165	5	0	0	0	0	NA	0	0	0	G	C	ncRNA	rs2631369	rs2631369	0.233	0	0
SLC22A5	131733848	5	-0.00173119	0.9895	0.299292	0.299655	prot	220.739	46.1971	0.00120293	T	C	exonic	rs2631365	rs2631365	0.35	synonymous SNV	SLC22A5:NM_003060:exon1:c.T285C:p.L95L,
SLC22A5	131733973	5	0.110023	0.837629	0.00927469	0.00831643	risk	301.765	39.9177	0.158649	G	A	intronic	rs11568522	rs11568522	0.017	0	0
SLC22A5	131747588	5	0.0994545	0.603613	0.0655495	0.0597146	risk	1305.1	47.3885	0.196661	G	T	intronic	rs71583486	rs71583486	0.133	0	0
SLC22A5	131747595	5	-0.324537	0.0447521	0.0796372	0.106905	prot	1342.14	39.779	0.4801	C	G	intronic	rs78399358	rs78399358	0.1	0	0
SLC22A5	131749073	5	-0.00353727	0.971568	0.322439	0.323213	prot	887.5	56.7633	0.0414141	A	G	exonic	rs274558	rs274558	0.383	synonymous SNV	SLC22A5:NM_003060:exon4:c.A807G:p.L269L,
SLC22A5	131749103	5	-0.0173007	0.86196	0.32679	0.330608	prot	735.366	53.4926	0.0610107	T	C	intronic	rs274557	rs274557	0.383	0	0
C5orf56	131783550	5	-0.0130268	0.924159	0.147733	0.14938	prot	572.944	36.7348	0.343262	C	T	intronic	rs1003533	rs1003533	0.142	0	0
IRF1	131847025	5	-0.00703171	0.943722	0.318081	0.319608	prot	1167.26	54.4629	0.0632939	C	T	UTR3	rs839	rs839	0.408	0	0
IRF1	131847697	5	-0.040581	0.692946	0.281265	0.289541	prot	995.071	56.9228	0.0401765	T	C	intronic	rs2070731	rs2070731	0.417	0	0
IRF1	131847699	5	-0.0277244	0.785427	0.291901	0.297664	prot	1003.57	58.1754	0.0315287	G	A	intronic	rs2070730	rs2070730	0.408	0	0
IRF1	131847820	5	-0.128471	0.173211	0.396757	0.427875	prot	1454.48	61.2312	0.0169526	C	A	intronic	rs2070729	rs2070729	0.492	0	0
IRF1	131847869	5	-0.0505833	0.61801	0.293391	0.303987	prot	1647.1	54.4894	0.0629942	T	C	intronic	rs7701588	rs7701588	0.417	0	0
IRF1	131847876	5	-0.0577873	0.572918	0.282312	0.294166	prot	1667.83	53.1394	0.0798427	C	T	intronic	rs2070728	rs2070728	0.417	0	0
IRF1	131848174	5	-0.0206509	0.837992	0.300507	0.304866	prot	1833.19	54.768	0.0599199	C	A	intronic	rs2070727	rs2070727	0.417	0	0
IRF1	131848896	5	0.146405	0.123712	0.427699	0.392301	risk	1539.1	59.1337	0.0202946	G	A	intronic	rs17622656	rs17622656	0.358	0	0
IRF1	131849087	5	-0.016692	0.871691	0.285625	0.289043	prot	1236.59	55.1865	0.0445338	C	T	intronic	rs17848418	rs17848418	0.417	0	0
IRF1	131849145	5	-0.0454689	0.654396	0.292365	0.30186	prot	1441.29	54.9098	0.0584041	G	A	intronic	rs10068129	rs10068129	0.417	0	0
IRF1	131849447	5	-0.0693255	0.556673	0.198595	0.20986	prot	894.564	46.3205	0.14007	C	G	intronic	rs61175929	rs61175929	0.383	0	0
IRF1	131849457	5	-0.0400964	0.716421	0.235575	0.242872	prot	1004.4	50.2933	0.0875067	A	G	intronic	rs10053046	rs10053046	0.383	0	0
IRF1	131849532	5	-0.0544117	0.621726	0.225351	0.234991	prot	1111.81	42.8012	0.351841	C	A	intronic	rs10068266	rs10068266	0.367	0	0
IRF1	131849608	5	-0.817846	0.0141611	0.0144995	0.0322583	prot	1306.74	49.185	0.151339	G	T	intronic	rs111296401	rs111296401	0.05	0	0
IRF1	131849637	5	-0.0517563	0.610656	0.290793	0.301582	prot	1356.71	51.4118	0.10667	C	A	intronic	rs2070726	rs2070726	0.417	0	0
IRF1	131849687	5	-0.0242184	0.811494	0.295496	0.300563	prot	1470.38	52.0108	0.0966476	C	T	intronic	rs2070725	rs2070725	0.417	0	0
IRF1	131849765	5	-0.0218917	0.828505	0.299916	0.304532	prot	1522.36	52.1881	0.0938309	T	G	intronic	rs10214312	rs10214312	0.417	0	0
IRF1	131849954	5	-0.0317324	0.785895	0.20166	0.206817	prot	911.7	43.8807	0.236306	T	C	exonic	rs9282762	rs9282762	0.417	synonymous SNV	IRF1:NM_002198:exon7:c.A555G:p.P185P,
IRF1	131849971	5	-0.0338573	0.755176	0.237646	0.243834	prot	973.286	50.215	0.129166	A	G	splicing	rs2070724	rs2070724	0.417	0	0
IRF1	131850032	5	-0.0708249	0.500001	0.259778	0.273627	prot	1023.36	49.9252	0.135135	T	C	intronic	rs9282763	rs9282763	0.417	0	0
IRF1	131850123	5	-0.0443371	0.66625	0.280735	0.289775	prot	1247.29	53.8811	0.0701739	T	C	intronic	rs9282761	rs9282761	0.417	0	0
IRF1	131850564	5	0.680313	0.0893645	0.0199592	0.0102091	risk	1547.81	42.5976	0.35995	G	C	exonic	rs17622685	rs17622685	0.017	synonymous SNV	IRF1:NM_002198:exon4:c.C345G:p.L115L,
IRF1	131854312	5	0	0	0	0	NA	0	0	0	G	C	UTR5	rs11242115	rs11242115	0.342	0	0
IL13	132023863	5	-0.103864	0.401747	0.171978	0.187276	prot	1038.56	57.6744	0.0163347	A	G	exonic	rs20541	rs20541	0.75	nonsynonymous SNV	IL13:NM_002188:exon4:c.A431G:p.Q144R,
IL4	132037053	5	0.131246	0.357717	0.127557	0.113651	risk	1133.64	41.5072	0.404842	C	T	upstream	rs2243250	rs2243250	0.133	0	0
IL4	132037609	5	0.00687174	0.961281	0.124884	0.124135	risk	2166	47.3898	0.167624	C	T	UTR5	rs2070874	rs2070874	0.125	0	0
IL4	132046068	5	-0.0715524	0.629537	0.112326	0.119661	prot	883.385	39.9043	0.34227	C	A	splicing	rs2243290	rs2243290	0.125	0	0
PPP2R2B	146057719	5	-0.200735	0.148313	0.124952	0.148602	prot	1232.18	33.3387	0.641428	C	T	intronic	rs6879694	rs6879694	0.117	0	0
PPP2R2B	146238364	5	0.475571	0.198375	0.0307663	0.0193475	risk	241.346	44.772	0.00619736	G	T	UTR5	rs115018751	rs115018751	0.017	0	0
PPP2R2B	146238789	5	0.222479	0.0208811	0.394705	0.342976	risk	1017.52	62.3297	0.0134328	C	T	intronic	rs2082405	rs2082405	0.275	0	0
PPP2R2B	146415773	5	0.081814	0.400518	0.35892	0.34032	risk	1605.86	47.5896	0.191157	A	G	UTR5	rs1480153	rs1480153	0.7	0	0
CD74	149772530	5	0.0365365	0.832422	0.0808847	0.0782098	risk	1048.88	32.3268	0.766347	C	T	upstream	rs55796634	rs55796634	0.092	0	0
IRGM	150208159	5	0.213528	0.322575	0.0538506	0.0439518	risk	1888.38	39.2482	0.503927	C	A	exonic	rs72553867	rs72553867	0.083	nonsynonymous SNV	IRGM:NM_001145805:exon2:c.C281A:p.T94K,
IRGM	150208191	5	0.6272	0.000400095	0.102386	0.0574223	risk	1843.43	40.0155	0.469568	C	T	exonic	rs10065172	rs10065172	0.042	synonymous SNV	IRGM:NM_001145805:exon2:c.C313T:p.L105L,
ZNF300	150255980	5	0.305315	0.158896	0.0567447	0.0424484	risk	2120.07	35.5926	0.626092	C	T	exonic	rs17800771	rs17800771	0.083	synonymous SNV	ZNF300:NM_052860:exon6:c.G1014A:p.S338S,ZNF300:NM_001172831:exon7:c.G1062A:p.S354S,ZNF300:NM_001172832:exon5:c.G906A:p.S302S,
ZNF300	150264620	5	-0.67174	0.14775	0.00772749	0.0150165	prot	867.905	44.0108	0.30563	A	C	UTR5	rs114667952	rs114667952	0.017	0	0
ZNF300	150264850	5	0.170645	0.415638	0.0560549	0.0476803	risk	1498.86	39.9699	0.471594	C	T	upstream	rs79659435	rs79659435	0.083	0	0
TNIP1	150395291	5	0.120134	0.464679	0.0967919	0.0867861	risk	858.538	28.0845	0.854169	C	G	intronic	rs2233302	rs2233302	0.05	0	0
TNIP1	150405660	5	0.047579	0.668874	0.243077	0.23443	risk	952.205	55.7767	0.0244415	G	A	exonic	rs2233299	rs2233299	0.258	synonymous SNV	TNIP1:NM_006058:exon9:c.C891T:p.G297G,
TNIP1	150409756	5	-0.00716213	0.953869	0.178192	0.179243	prot	1146.21	50.2871	0.0712797	A	C	intronic	rs2233294	rs2233294	0.192	0	0
TNIP1	150416696	5	0.189969	0.471152	0.0702903	0.0588447	risk	223.75	33.1535	0.0159905	G	C	exonic	rs2233290	rs2233290	0.058	nonsynonymous SNV	TNIP1:NM_006058:exon6:c.C451G:p.P151A,
TNIP1	150441242	5	0.198308	0.0896777	0.234012	0.200351	risk	871.946	40.9078	0.227043	A	G	upstream	rs960709	rs960709	0.2	0	0
TNIP1	150441262	5	0.0495676	0.787077	0.0735451	0.0702384	risk	1070.64	25.6051	0.92104	A	G	upstream	rs4958438	rs4958438	0.075	0	0
IL12B	158676366	5	-0.768689	0.0119234	0.0175775	0.0371579	prot	809.5	35.8573	0.657229	C	A	exonic	rs3213119	rs3213119	0.058	nonsynonymous SNV	IL12B:NM_002187:exon7:c.G892T:p.V298F,
IL12B	158676424	5	-0.240014	0.135152	0.0831846	0.103416	prot	732.095	56.0084	0.0477327	G	A	intronic	rs11574790	rs11574790	0.1	0	0
RNF130	179431201	5	0	0	0	0	NA	0	0	0	C	T	exonic	rs3749821	rs3749821	0.658	synonymous SNV	RNF130:NM_018434:exon1:c.G108A:p.T36T,
RNF130	179431873	5	0	0	0	0	NA	0	0	0	C	A	upstream	rs73810942	rs73810942	0.117	0	0
RNF130	179431898	5	0	0	0	0	NA	0	0	0	A	G	upstream	rs7734867	rs7734867	0.65	0	0
SLC22A23	3218456	6	0.175665	0.415644	0.0693498	0.0588348	risk	238.767	50.3383	0.00592756	A	G	exonic	rs9503518	rs9503518	0.05	synonymous SNV	SLC22A23:NM_021945:exon11:c.T1050C:p.S350S,SLC22A23:NM_015482:exon10:c.T1893C:p.S631S,
SLC22A23	3230285	6	0.395526	0.00166799	0.214118	0.155014	risk	729.417	40.0357	0.219925	A	G	intronic	rs10793841	rs10793841	0.9	0	0
SLC22A23	3230295	6	-0.522214	0.154181	0.0147604	0.0246331	prot	720.361	32.2277	0.554668	A	G	intronic	rs41301847	rs41301847	0.025	0	0
SLC22A23	3232117	6	0.180623	0.321691	0.0970474	0.0823307	risk	244.097	20.6817	0.870481	T	C	exonic	rs6910086	rs6910086	0.95	synonymous SNV	SLC22A23:NM_021945:exon8:c.A678G:p.S226S,SLC22A23:NM_015482:exon7:c.A1521G:p.S507S,
SLC22A23	3383737	6	-0.070904	0.504156	0.250943	0.264505	prot	967.214	59.1774	0.0258402	G	A	intronic	rs12197689	rs12197689	0.7	0	0
LYRM4	5162009	6	-0.0357396	0.718006	0.35372	0.361932	prot	1436.05	39.2531	0.369192	C	T	intronic	rs41302851	rs41302851	0.367	0	0
LYRM4	5205935	6	-0.0473718	0.666012	0.233809	0.242402	prot	607.366	44.0494	0.266458	A	C	exonic	rs2224391	rs2224391	0.242	nonsynonymous SNV	LYRM4:NM_001164841:exon1:c.T31G:p.S11A,LYRM4:NM_001164840:exon1:c.T31G:p.S11A,LYRM4:NM_020408:exon1:c.T31G:p.S11A,
LYRM4	5206135	6	0.222099	0.0802041	0.194471	0.162014	risk	354.111	98.631	3.26783e-08	G	A	UTR5	rs2224392	rs2224392	0.15	0	0
FARS2,LYRM4	5206262	6	0	0	0	0	NA	0	0	0	C	T	upstream	rs116670419	rs116670419	0.142	0	0
FARS2,LYRM4	5206291	6	0	0	0	0	NA	0	0	0	G	A	upstream	rs13191012	rs13191012	0.242	0	0
FARS2,LYRM4	5206358	6	0	0	0	0.198812	NA	210.333	0	0	A	G	upstream	rs9784870	rs9784870	0.242	0	0
CD83	14226013	6	0	0	0	0	NA	0	0	0	G	A	UTR5	rs111804875	rs111804875	0.175	0	0
CD83	14226117	6	-0.0680523	0.667724	0.141946	0.150438	prot	239.63	32.5165	0.143604	C	G	intronic	rs2235368	rs2235368	0.175	0	0
CD83	14239783	6	-0.262151	0.0637614	0.110763	0.139335	prot	1343.9	24.4898	0.974478	G	A	exonic	rs7743206	rs7743206	0.167	synonymous SNV	CD83:NM_001040280:exon3:c.G207A:p.R69R,CD83:NM_004233:exon3:c.G207A:p.R69R,
CD83	14239833	6	-0.10778	0.671067	0.032969	0.0365837	prot	1528.31	35.1794	0.686826	A	G	exonic	rs35118414	rs35118414	0.033	nonsynonymous SNV	CD83:NM_001040280:exon3:c.A257G:p.N86S,CD83:NM_004233:exon3:c.A257G:p.N86S,
CDKAL1	21173428	6	-0.272686	0.246472	0.0366536	0.0475972	prot	1685.46	33.5374	0.716854	C	T	exonic	rs77152992	rs77152992	0.025	nonsynonymous SNV	CDKAL1:NM_017774:exon12:c.C1226T:p.P409L,
CDKAL1;CDKAL1	21173429	6	-0.365681	0.00260511	0.158744	0.213841	prot	1664.95	52.0797	0.0784687	A	G	exonic;splicing	rs56087852	rs56087852	0.175	synonymous SNV	CDKAL1:NM_017774:exon12:c.A1227G:p.P409P,
CDKAL1	21309472	6	-0.0112593	0.904679	0.44592	0.448704	prot	1130.78	45.2626	0.226939	G	A	exonic	rs9465994	rs9465994	0.492	synonymous SNV	CDKAL1:NM_017774:exon15:c.G1536A:p.S512S,
TRIM10	30230133	6	-0.133214	0.38525	0.101462	0.114268	prot	769.718	39.0753	0.376716	T	C	exonic	rs3094134	rs3094134	0.925	synonymous SNV	TRIM10:NM_052828:exon7:c.A1038G:p.Q346Q,TRIM10:NM_006778:exon7:c.A1038G:p.Q346Q,
TRIM10;TRIM10	30234156	6	-0.134737	0.76849	0.00975858	0.0111504	prot	1753.79	38.1838	0.552234	G	A	exonic;splicing	rs61735038	rs61735038	0.008	nonsynonymous SNV	TRIM10:NM_052828:exon3:c.C755T:p.T252M,TRIM10:NM_006778:exon3:c.C755T:p.T252M,
TRIM10	30234403	6	-0.02731	0.952861	0.0100598	0.0103354	prot	970.238	38.1417	0.554153	A	G	intronic	rs114405037	rs114405037	0.008	0	0
TRIM10	30236421	6	-0.096847	0.60711	0.0621961	0.0680903	prot	1023.4	40.6686	0.440831	C	T	exonic	rs12212092	rs12212092	0.042	nonsynonymous SNV	TRIM10:NM_052828:exon1:c.G194A:p.R65H,TRIM10:NM_006778:exon1:c.G194A:p.R65H,
TRIM10	30236928	6	-0.0886676	0.553397	0.103843	0.112389	prot	944.762	28.9607	0.902169	G	T	upstream	rs2157678	rs2157678	0.125	0	0
NOTCH4	32271252	6	-0.30873	0.117161	0.0517447	0.069166	prot	905.81	43.3632	0.329937	G	A	exonic	rs8192583	rs8192583	0.05	synonymous SNV	NOTCH4:NM_004557:exon30:c.C5952T:p.D1984D,
NOTCH4	32271777	6	-0.346158	0.173296	0.0435296	0.0604463	prot	233.214	32.6363	0.172914	T	C	exonic	rs8192579	rs8192579	0.05	synonymous SNV	NOTCH4:NM_004557:exon30:c.A5427G:p.Q1809Q,
NOTCH4	32272847	6	-0.0450725	0.691135	0.239026	0.24732	prot	644.111	47.142	0.0663363	G	C	intronic	rs2071280	rs2071280	0.192	0	0
NOTCH4	32272852	6	-0.0202128	0.86248	0.222139	0.225651	prot	617	43.7951	0.12121	C	A	intronic	rs2071279	rs2071279	0.192	0	0
NOTCH4	32274358	6	-0.273039	0.175124	0.0510492	0.0660181	prot	1080.73	36.8202	0.56971	C	G	intronic	rs2114437	rs2114437	0.05	0	0
NOTCH4	32274362	6	0.161987	0.356116	0.0828184	0.0713164	risk	1068.39	43.4775	0.286493	C	G	intronic	rs8192575	rs8192575	0.058	0	0
NOTCH4	32276749	6	0.100224	0.443286	0.172252	0.158428	risk	477.722	29.558	0.68518	G	T	exonic	rs3134942	rs3134942	0.092	synonymous SNV	NOTCH4:NM_004557:exon23:c.C4152A:p.V1384V,
NOTCH4	32276910	6	0.097598	0.698527	0.0404302	0.0368091	risk	877.667	54.6399	0.0138604	C	T	exonic	rs204987	rs204987	0.042	synonymous SNV	NOTCH4:NM_004557:exon22:c.G4101A:p.T1367T,
NOTCH4	32277123	6	-0.274575	0.211843	0.0463883	0.0601638	prot	907.778	47.3177	0.0641562	G	A	exonic	rs8192574	rs8192574	0.058	synonymous SNV	NOTCH4:NM_004557:exon22:c.C3888T:p.S1296S,
NOTCH4	32279516	6	-0.410005	0.169346	0.0208539	0.0310946	prot	1252.83	51.3993	0.106887	G	A	splicing	rs76739100	rs76739100	0.025	0	0
NOTCH4	32279661	6	-0.0355363	0.708144	0.431761	0.4405	prot	845	33.2728	0.687627	T	C	intronic	rs2071277	rs2071277	0.35	0	0
NOTCH4	32280043	6	-0.101391	0.460512	0.125953	0.137545	prot	1261.64	38.9518	0.517327	T	G	exonic	rs1044506	rs1044506	0.808	synonymous SNV	NOTCH4:NM_004557:exon19:c.A2967C:p.G989G,
NOTCH4	32288219	6	0.271299	0.0536732	0.149575	0.118237	risk	568.737	47.3231	0.0980992	C	T	splicing	rs206019	rs206019	0.1	0	0
NOTCH4	32288409	6	0.222236	0.223968	0.0816072	0.0664253	risk	456.316	52.4541	0.0375494	A	T	intronic	rs2071285	rs2071285	0.058	0	0
NOTCH4	32289495	6	0.357661	0.231905	0.0321362	0.0226925	risk	393.528	42.4946	0.150472	A	C	exonic	rs41270472	rs41270472	0.033	synonymous SNV	NOTCH4:NM_004557:exon14:c.T2268G:p.P756P,
NOTCH4	32291153	6	-0.00105327	0.991407	0.342301	0.342539	prot	747.31	37.2639	0.594106	G	A	intronic	rs3131290	rs3131290	0.283	0	0
NOTCH4	32292683	6	-0.189806	0.0863349	0.246659	0.283593	prot	778.944	29.1322	0.705103	G	A	intronic	rs3134798	rs3134798	0.592	0	0
NOTCH4	32293774	6	-0.169518	0.43749	0.0440439	0.0517592	prot	1235.29	35.7922	0.660099	C	T	exonic	rs8192591	rs8192591	0.033	nonsynonymous SNV	NOTCH4:NM_004557:exon9:c.G1600A:p.G534S,
NOTCH4	32296077	6	-0.0492598	0.668864	0.217465	0.225964	prot	709.026	46.6747	0.109637	C	T	intronic	rs430916	rs430916	0.192	0	0
NOTCH4	32296151	6	-0.193648	0.804624	0.00357365	0.00433392	prot	666.583	23.0212	0.923119	C	T	splicing	rs114663435	rs114663435	0.008	0	0
NOTCH4	32296275	6	0.00514411	0.961757	0.289721	0.288664	risk	743.389	35.2149	0.410471	G	C	exonic	rs423023	rs423023	0.25	synonymous SNV	NOTCH4:NM_004557:exon6:c.C1044G:p.G348G,
NOTCH4	32296361	6	0.0450401	0.647538	0.402162	0.391382	risk	666.487	21.149	0.968667	T	C	exonic	rs422951	rs422951	0.333	nonsynonymous SNV	NOTCH4:NM_004557:exon6:c.A958G:p.T320A,
NOTCH4	32296581	6	-0.0451575	0.672619	0.253441	0.26208	prot	996.171	44.2298	0.26032	C	T	exonic	rs520803	rs520803	0.258	synonymous SNV	NOTCH4:NM_004557:exon5:c.G852A:p.Q284Q,
NOTCH4	32296618	6	-0.0579495	0.598618	0.226157	0.236459	prot	975.167	40.1427	0.46393	T	C	exonic	rs520692	rs520692	0.225	nonsynonymous SNV	NOTCH4:NM_004557:exon5:c.A815G:p.D272G,
NOTCH4	32296620	6	-0.05455	0.619924	0.22716	0.236879	prot	980.119	40.4235	0.451552	T	C	exonic	rs520688	rs520688	0.233	synonymous SNV	NOTCH4:NM_004557:exon5:c.A813G:p.P271P,
NOTCH4	32296691	6	-0.0390375	0.908892	0.0204141	0.0212096	prot	832.806	42.735	0.14469	C	G	intronic	rs8192587	rs8192587	0.025	0	0
NOTCH4	32296801	6	-0.240002	0.287959	0.0436857	0.0548851	prot	907.135	47.3114	0.0799819	G	A	exonic	rs8192585	rs8192585	0.083	nonsynonymous SNV	NOTCH4:NM_004557:exon4:c.C731T:p.S244L,
NOTCH4	32297010	6	-0.0657287	0.526789	0.269416	0.282547	prot	996.071	44.6404	0.283006	T	C	exonic	rs415929	rs415929	0.25	synonymous SNV	NOTCH4:NM_004557:exon4:c.A522G:p.T174T,
NOTCH4	32298368	6	0.166332	0.093002	0.405675	0.36628	risk	524.487	24.9586	0.89566	T	G	exonic	rs915894	rs915894	0.308	nonsynonymous SNV	NOTCH4:NM_004557:exon3:c.A349C:p.K117Q,
NOTCH4	32298384	6	0.242636	0.0140594	0.421107	0.363347	risk	540.487	29.137	0.746423	A	G	exonic	rs443198	rs443198	0.292	synonymous SNV	NOTCH4:NM_004557:exon3:c.T333C:p.G111G,
NOTCH4	32298462	6	0.149603	0.393471	0.0880249	0.0767324	risk	615.649	36.5712	0.395679	G	A	exonic	rs8192569	rs8192569	0.092	synonymous SNV	NOTCH4:NM_004557:exon3:c.C255T:p.P85P,
NOTCH4	32299800	6	0.0947462	0.642292	0.0581478	0.053171	risk	857.39	26.3257	0.939556	G	A	UTR5	rs8192564	rs8192564	0.033	0	0
BTNL2	32470617	6	0.205437	0.13526	0.143361	0.119931	risk	1471.83	51.9394	0.0978005	G	A	exonic	rs41535850	rs41535850	0.167	synonymous SNV	BTNL2:NM_019602:exon6:c.C1242T:p.H414H,
BTNL2	32470647	6	0.204196	0.146709	0.136016	0.113752	risk	1476.64	51.8805	0.0987598	T	G	exonic	rs41449245	rs41449245	0.167	synonymous SNV	BTNL2:NM_019602:exon6:c.A1212C:p.S404S,
BTNL2	32470680	6	1.16497	0.0319795	0.0150785	0.00475279	risk	1391.83	72.3627	0.00129903	T	C	exonic	rs41342846	rs41342846	0.167	synonymous SNV	BTNL2:NM_019602:exon6:c.A1179G:p.P393P,
BTNL2	32470681	6	2.15771	0.00136062	0.0220168	0.00259546	risk	1381.19	57.6436	0.0349764	G	T	exonic	rs41521946	rs41521946	0.167	nonsynonymous SNV	BTNL2:NM_019602:exon6:c.C1178A:p.P393Q,
BTNL2	32470719	6	0.169608	0.224086	0.136478	0.117693	risk	1549.4	56.0839	0.0470647	C	T	exonic	rs28362677	rs28362677	0.167	nonsynonymous SNV	BTNL2:NM_019602:exon6:c.G1140A:p.M380I,
BTNL2	32470723	6	0.170398	0.215369	0.141415	0.121962	risk	1519.31	56.4717	0.0437625	G	A	exonic	rs28362678	rs28362678	0.167	nonsynonymous SNV	BTNL2:NM_019602:exon6:c.C1136T:p.P379L,
BTNL2	32470810	6	0.189755	0.179258	0.140402	0.119024	risk	902.077	57.2723	0.0178142	G	A	intronic	rs17202435	rs17202435	0.167	0	0
BTNL2;BTNL2	32471794	6	-0.130766	0.169716	0.412112	0.444115	prot	1178.72	46.5198	0.161633	T	C	exonic;splicing	rs2076530	rs2076530	0.508	nonsynonymous SNV	BTNL2:NM_019602:exon5:c.A1078G:p.S360G,
BTNL2	32471822	6	-0.254114	0.0147536	0.25729	0.308746	prot	1470.8	34.9643	0.654499	C	T	exonic	rs9268480	rs9268480	0.342	synonymous SNV	BTNL2:NM_019602:exon5:c.G1050A:p.Q350Q,
BTNL2	32471933	6	-0.0993677	0.288838	0.421282	0.445679	prot	1889	56.2043	0.0460178	T	C	exonic	rs2076529	rs2076529	0.508	synonymous SNV	BTNL2:NM_019602:exon5:c.A939G:p.V313V,
BTNL2	32477579	6	-0.550235	0.192733	0.0102918	0.0177088	prot	1155.03	38.2259	0.413578	T	C	intronic	rs41399051	rs41399051	0.025	0	0
BTNL2	32478662	6	-0.261068	0.0197181	0.233014	0.282863	prot	475.5	28.8701	0.717165	A	G	intronic	rs2076524	rs2076524	0.342	0	0
BTNL2	32478772	6	-0.0535174	0.786714	0.0572701	0.0602289	prot	976.071	33.3732	0.761331	C	T	exonic	rs60036207	rs60036207	0.042	synonymous SNV	BTNL2:NM_019602:exon3:c.G627A:p.R209R,
BTNL2	32478794	6	0.131658	0.471528	0.0735518	0.0650688	risk	1046.02	33.0023	0.775636	G	A	exonic	rs28362680	rs28362680	0.05	nonsynonymous SNV	BTNL2:NM_019602:exon3:c.C605T:p.A202V,
BTNL2	32478813	6	-0.172731	0.0778359	0.323183	0.362056	prot	1048.31	36.8594	0.612424	T	C	exonic	rs2076523	rs2076523	0.392	nonsynonymous SNV	BTNL2:NM_019602:exon3:c.A586G:p.K196E,
BTNL2	32478857	6	0.00861777	0.966305	0.0550821	0.0546353	risk	965.786	30.273	0.867471	C	T	exonic	rs28362681	rs28362681	0.05	nonsynonymous SNV	BTNL2:NM_019602:exon3:c.G542A:p.R181Q,
BTNL2	32478886	6	-0.0409118	0.839924	0.0562675	0.0584798	prot	828.7	32.3989	0.725595	T	A	exonic	rs59129682	rs59129682	0.05	synonymous SNV	BTNL2:NM_019602:exon3:c.A513T:p.P171P,
BTNL2	32478953	6	-0.0897571	0.680123	0.0507709	0.0552752	prot	515.056	32.9434	0.519266	C	T	exonic	rs60263670	rs60263670	0.05	nonsynonymous SNV	BTNL2:NM_019602:exon3:c.G446A:p.S149N,
BTNL2;BTNL2	32478964	6	0.0702715	0.7499	0.052843	0.0494343	risk	450.056	46.8811	0.0696865	C	A	exonic;splicing	rs57116766	rs57116766	0.05	synonymous SNV	BTNL2:NM_019602:exon3:c.G435T:p.G145G,
BTNL2;BTNL2	32478971	6	0.665649	0.0305306	0.0359277	0.0187929	risk	424.833	67.3261	0.000569982	C	T	exonic;splicing	rs115653647	rs115653647	0.025	nonsynonymous SNV	BTNL2:NM_019602:exon3:c.G428A:p.G143D,
BTNL2	32480841	6	-0.114572	0.554309	0.0589901	0.0656807	prot	2086.71	35.0448	0.650885	A	T	exonic	rs28362682	rs28362682	0.058	nonsynonymous SNV	BTNL2:NM_019602:exon2:c.T280A:p.W94R,
BTNL2	32480941	6	-0.0762837	0.690857	0.0603368	0.0648096	prot	1405.57	39.4618	0.49431	G	A	exonic	rs28362683	rs28362683	0.058	synonymous SNV	BTNL2:NM_019602:exon2:c.C180T:p.H60H,
MAPK14	36103505	6	0.218918	0.540483	0.0208271	0.016801	risk	670	41.7599	0.169234	C	A	UTR5	rs611846	rs611846	0.017	0	0
MAPK14	36149409	6	-0.0184828	0.845598	0.488858	0.493477	prot	1383.03	33.7417	0.622603	A	G	intronic	rs851010	rs851010	0.533	0	0
MAPK14	36183197	6	-0.00243456	0.979237	0.476965	0.477572	prot	1680.1	30.5837	0.830127	A	C	intronic	rs9470219	rs9470219	0.533	0	0
PXT1	36518286	6	0.206371	0.654369	0.0118236	0.00964011	risk	1641.54	45.0092	0.17168	G	C	splicing	rs4711451	rs4711451	0.008	0	0
KCTD20	36545827	6	-0.615185	0.0448366	0.0183288	0.0333881	prot	1606.98	43.1017	0.34004	G	T	UTR5	rs41272162	rs41272162	0.025	0	0
KCTD20	36554953	6	0.265308	0.0264037	0.206728	0.166579	risk	965.571	40.5622	0.445474	G	C	exonic	rs2239808	rs2239808	0.208	nonsynonymous SNV	KCTD20:NM_173562:exon4:c.G512C:p.S171T,
STK38	36571605	6	-0.0922411	0.646047	0.0543048	0.0592413	prot	1958.95	31.2803	0.836534	C	T	exonic	rs2071809	rs2071809	0.033	synonymous SNV	STK38:NM_007271:exon14:c.G1332A:p.T444T,
STK38	36572459	6	-0.0496037	0.817823	0.0500368	0.0524479	prot	865.615	49.5278	0.0816652	G	A	splicing	rs55921013	rs55921013	0.058	0	0
STK38	36575769	6	0.0970787	0.339658	0.306401	0.286166	risk	1405.05	44.3626	0.292863	C	G	intronic	rs659726	rs659726	0.3	0	0
STK38	36600247	6	0.355819	0.00446091	0.201694	0.150388	risk	1129.56	34.3501	0.593925	C	G	intronic	rs3752479	rs3752479	0.208	0	0
IL17A	52158992	6	-0.128538	0.208881	0.285776	0.312716	prot	1980.07	35.3232	0.638324	G	A	upstream	rs2275913	rs2275913	0.383	0	0
IL17A	52159233	6	-0.0499436	0.808426	0.052417	0.0549539	prot	1341.86	34.0625	0.733776	G	A	intronic	rs3819025	rs3819025	0.108	0	0
BACH2	90699079	6	-0.11155	0.499593	0.0917401	0.101468	prot	668.167	32.2063	0.555729	G	A	exonic	rs3798789	rs3798789	0.083	synonymous SNV	BACH2:NM_021813:exon9:c.C2295T:p.N765N,BACH2:NM_001170794:exon7:c.C2295T:p.N765N,
BACH2	90717040	6	-0.14141	0.177383	0.260864	0.289036	prot	780.195	34.0577	0.694541	T	C	exonic	rs9451298	rs9451298	0.233	synonymous SNV	BACH2:NM_021813:exon7:c.A1506G:p.V502V,BACH2:NM_001170794:exon5:c.A1506G:p.V502V,
BACH2;BACH2	90718297	6	-0.0497361	0.608166	0.349253	0.36064	prot	1146.64	37.7794	0.570656	T	C	exonic;splicing	rs2236181	rs2236181	0.333	synonymous SNV	BACH2:NM_021813:exon7:c.A249G:p.T83T,BACH2:NM_001170794:exon5:c.A249G:p.T83T,
LIN28B	105633194	6	-0.216924	0.707762	0.00615839	0.00763886	prot	1168.67	26.9306	0.888409	A	G	exonic	rs118000887	rs118000887	0.008	nonsynonymous SNV	LIN28B:NM_001004317:exon4:c.A596G:p.H199R,
BVES	105670370	6	0.311816	0.558566	0.00897476	0.0065864	risk	1647.1	33.2557	0.765903	A	G	exonic	rs41285458	rs41285458	0.017	nonsynonymous SNV	BVES:NM_007073:exon7:c.T842C:p.L281P,BVES:NM_001199563:exon7:c.T842C:p.L281P,BVES:NM_147147:exon7:c.T842C:p.L281P,
BVES	105684094	6	0.115253	0.573498	0.0599222	0.0537497	risk	1437.15	41.5093	0.280575	C	T	intronic	rs4946656	rs4946656	0.967	0	0
POPDC3	105716161	6	0.873627	0.00618026	0.0358095	0.0152666	risk	1980.02	56.5491	0.0431281	C	T	exonic	rs11961225	rs11961225	0.033	nonsynonymous SNV	POPDC3:NM_022361:exon2:c.G317A:p.R106Q,
PREP	105832729	6	0.319444	0.0133834	0.175252	0.133739	risk	946.762	53.9215	0.0696767	C	T	exonic	rs1051484	rs1051484	0.133	nonsynonymous SNV	PREP:NM_002726:exon15:c.G2116A:p.V706I,
PREP	105883485	6	0.315112	0.108836	0.0692102	0.051466	risk	1456.21	45.8746	0.241683	G	A	exonic	rs6902415	rs6902415	0.058	synonymous SNV	PREP:NM_002726:exon9:c.C1125T:p.F375F,
PREP	105883559	6	0.220437	0.132556	0.130676	0.107606	risk	1086.69	40.2898	0.326828	A	C	exonic	rs12192054	rs12192054	0.158	nonsynonymous SNV	PREP:NM_002726:exon9:c.T1051G:p.L351V,
PREP;PREP	105928142	6	0.188667	0.0790611	0.271874	0.236168	risk	1006.61	33.2222	0.730089	A	G	exonic;splicing	rs9486069	rs9486069	0.317	synonymous SNV	PREP:NM_002726:exon5:c.T390C:p.Y130Y,
PREP	105930659	6	0.141506	0.229766	0.210699	0.188127	risk	907.4	41.7077	0.312715	A	G	intronic	rs9486071	rs9486071	0.242	0	0
PREP	105957405	6	0	0	0	0	NA	0	0	0	A	G	splicing	rs880177	rs880177	0.175	0	0
PRDM1	106642946	6	0.480016	0.069253	0.0411004	0.0258367	risk	1869.02	66.2442	0.00563798	G	A	exonic	rs2185379	rs2185379	0.025	nonsynonymous SNV	PRDM1:NM_001198:exon2:c.G220A:p.G74S,
PRDM1	106654065	6	-0.0874046	0.49373	0.15118	0.162741	prot	1905.62	46.2358	0.230368	C	G	exonic	rs811925	rs811925	0.258	nonsynonymous SNV	PRDM1:NM_182907:exon2:c.C207G:p.D69E,PRDM1:NM_001198:exon4:c.C609G:p.D203E,
PRDM1	106661718	6	-0.00393181	0.979035	0.107795	0.108174	prot	1246.71	61.7702	0.0151326	G	A	exonic	rs1010273	rs1010273	0.117	synonymous SNV	PRDM1:NM_182907:exon5:c.G1740A:p.P580P,PRDM1:NM_001198:exon7:c.G2142A:p.P714P,
ATG5	106741262	6	-0.255013	0.176887	0.0610501	0.077411	prot	1805.67	36.6073	0.487296	C	T	intronic	rs41292420	rs41292420	0.083	0	0
ATG5	106834412	6	-0.286365	0.190965	0.0439191	0.0576423	prot	1349.36	31.2248	0.736046	C	T	intronic	rs1624701	rs1624701	0.058	0	0
AIM1	107067140	6	0	0	0	0	NA	0	0	0	G	A	exonic	rs11152999	rs11152999	0.125	synonymous SNV	AIM1:NM_001624:exon1:c.G231A:p.E77E,
AIM1	107073878	6	-0.0337397	0.761771	0.221185	0.227052	prot	1975.29	41.3587	0.41113	A	C	exonic	rs1159148	rs1159148	0.267	nonsynonymous SNV	AIM1:NM_001624:exon2:c.A878C:p.Q293P,
AIM1	107074307	6	-0.00353585	0.995592	0.00535054	0.00536939	prot	2085.88	30.3809	0.836883	C	T	exonic	rs77011491	rs77011491	0.017	nonsynonymous SNV	AIM1:NM_001624:exon2:c.C1307T:p.T436I,
AIM1	107074471	6	-0.0116984	0.914402	0.242689	0.244846	prot	2154.17	39.6451	0.441124	T	C	exonic	rs3747787	rs3747787	0.292	nonsynonymous SNV	AIM1:NM_001624:exon2:c.T1471C:p.C491R,
AIM1	107075367	6	0.111681	0.721915	0.0236318	0.0211875	risk	2140.67	43.1405	0.33853	C	T	exonic	rs1417354	rs1417354	0.008	synonymous SNV	AIM1:NM_001624:exon2:c.C2367T:p.S789S,
AIM1	107080006	6	0.139082	0.495174	0.0611241	0.0536131	risk	1173.72	40.0898	0.334794	T	C	intronic	rs710096	rs710096	0.058	0	0
AIM1	107084886	6	0.130299	0.550748	0.0526673	0.0465325	risk	1522.59	54.184	0.0338483	A	G	splicing	rs17495742	rs17495742	0.083	0	0
AIM1	107094063	6	-0.207311	0.240241	0.0695135	0.084179	prot	1552.02	44.0249	0.267297	A	C	exonic	rs783396	rs783396	0.917	nonsynonymous SNV	AIM1:NM_001624:exon7:c.A3587C:p.E1196A,
AIM1	107098054	6	0.169477	0.383529	0.0656573	0.0559948	risk	1672.55	52.3757	0.0909255	T	C	exonic	rs61741114	rs61741114	0.083	nonsynonymous SNV	AIM1:NM_001624:exon9:c.T3704C:p.L1235P,
AIM1	107099157	6	-0.22715	0.209488	0.0653216	0.0806366	prot	1730.83	49.2519	0.125823	A	G	exonic	rs1799693	rs1799693	0.908	synonymous SNV	AIM1:NM_001624:exon10:c.A3834G:p.K1278K,
AIM1	107099285	6	0.0545311	0.680397	0.149187	0.142397	risk	1924.41	39.4074	0.451654	A	T	intronic	rs2247335	rs2247335	0.825	0	0
AIM1	107099323	6	0.265567	0.580624	0.0112022	0.00861201	risk	2024.46	36.8352	0.4767	A	T	intronic	rs2275572	rs2275572	0.008	0	0
AIM1	107099537	6	0.0658103	0.608499	0.167249	0.158282	risk	1176.56	32.8469	0.664143	C	G	intronic	rs2066201	rs2066201	0.825	0	0
AIM1	107106515	6	-0.0904111	0.390232	0.275422	0.293826	prot	1603.64	31.9553	0.704337	G	A	exonic	rs2297970	rs2297970	0.25	nonsynonymous SNV	AIM1:NM_001624:exon12:c.G4184A:p.C1395Y,
AIM1	107108149	6	-0.0624857	0.654528	0.125244	0.132251	prot	1449.54	48.4344	0.143056	A	T	intronic	rs1770731	rs1770731	0.842	0	0
AIM1	107110503	6	-0.109652	0.41425	0.14004	0.153774	prot	1136.95	47.0463	0.124607	T	C	intronic	rs2066202	rs2066202	0.833	0	0
AIM1	107113029	6	-0.137801	0.37625	0.0981043	0.11099	prot	964.462	39.2473	0.369437	G	C	intronic	rs9320179	rs9320179	0.15	0	0
AIM1	107113040	6	0.0375757	0.718044	0.298243	0.290439	risk	1007.67	41.3131	0.287736	T	C	intronic	rs4946763	rs4946763	0.683	0	0
AIM1	107123036	6	-0.350463	0.0961728	0.0465714	0.064851	prot	890.231	40.55	0.316618	T	G	splicing	rs3747789	rs3747789	0.075	0	0
RTN4IP1	107126573	6	-0.0723108	0.636039	0.10489	0.111876	prot	1023.95	38.359	0.407705	A	G	exonic	rs9486410	rs9486410	0.15	synonymous SNV	RTN4IP1:NM_032730:exon9:c.T1182C:p.N394N,
RTN4IP1	107183476	6	0.0633113	0.553067	0.264385	0.252257	risk	2009.39	28.8013	0.884332	A	T	exonic	rs1987623	rs1987623	0.317	synonymous SNV	RTN4IP1:NM_032730:exon1:c.T114A:p.P38P,
RTN4IP1	107183873	6	0.235368	0.200933	0.0836506	0.0672879	risk	496.306	208.017	7.14238e-27	G	A	UTR5	rs9384625	rs9384625	0.467	0	0
QRSL1	107184195	6	-0.210932	0.0292658	0.339844	0.388634	prot	1170.74	40.3123	0.45644	G	A	UTR5	rs2054365	rs2054365	0.417	0	0
QRSL1;QRSL1	107194924	6	0.0123703	0.953074	0.0541115	0.0534819	risk	1302.67	28.3255	0.846346	C	T	exonic;splicing	rs36016898	rs36016898	0.075	nonsynonymous SNV	QRSL1:NM_018292:exon2:c.C32T:p.A11V,
QRSL1	107207089	6	-0.0813848	0.718936	0.0430954	0.0465792	prot	1893.02	43.0155	0.303315	A	G	exonic	rs34221917	rs34221917	0.058	nonsynonymous SNV	QRSL1:NM_018292:exon7:c.A788G:p.N263S,
QRSL1	107210172	6	-0.183658	0.387953	0.0469569	0.0558945	prot	1373.83	34.5319	0.673758	C	T	intronic	rs6911321	rs6911321	0.075	0	0
QRSL1	107210203	6	0.210496	0.427468	0.0355109	0.0289655	risk	1458.49	50.8952	0.0961299	G	T	exonic	rs118029715	rs118029715	0.042	nonsynonymous SNV	QRSL1:NM_018292:exon9:c.G1063T:p.V355L,
QRSL1	107220408	6	-0.245805	0.00840028	0.431713	0.492735	prot	1805.12	42.4679	0.365162	G	A	exonic	rs2015205	rs2015205	0.517	synonymous SNV	QRSL1:NM_018292:exon11:c.G1425A:p.L475L,
C6orf203	107468169	6	0.966668	0.0151341	0.0250175	0.00966521	risk	896	53.3866	0.0396627	A	G	intronic	rs311207	rs311207	0.983	0	0
BEND3	107497906	6	0.0399908	0.813957	0.0851967	0.0821312	risk	559.95	41.9251	0.304484	C	T	exonic	rs3814072	rs3814072	0.083	synonymous SNV	BEND3:NM_001080450:exon5:c.G1182A:p.T394T,
BEND3	107498089	6	0.188435	0.134764	0.202245	0.173538	risk	273.629	32.2747	0.503039	G	A	exonic	rs3814073	rs3814073	0.15	synonymous SNV	BEND3:NM_001080450:exon5:c.C999T:p.N333N,
BEND3	107527209	6	0.154798	0.125324	0.345496	0.311376	risk	944.564	36.5675	0.48915	A	C	intronic	rs4946811	rs4946811	0.367	0	0
RSPH4A	117044087	6	-0.0815436	0.516081	0.17087	0.182734	prot	855.868	19.8722	0.98652	G	T	upstream	rs11153618	rs11153618	0.192	0	0
RSPH4A	117044166	6	0.459766	0.0940199	0.037425	0.0239618	risk	1409.83	48.7717	0.161004	T	A	upstream	rs72950474	rs72950474	0.033	0	0
RSPH4A	117044925	6	-0.332888	0.0278431	0.0920149	0.123858	prot	1728.88	38.3266	0.545729	C	G	exonic	rs13213314	rs13213314	0.142	nonsynonymous SNV	RSPH4A:NM_001161664:exon1:c.C446G:p.T149S,RSPH4A:NM_001010892:exon1:c.C446G:p.T149S,
RSPH4A	117050668	6	-0.0288789	0.939176	0.0155107	0.0159579	prot	1734.25	36.2218	0.551868	G	A	exonic	rs41289942	rs41289942	0.008	nonsynonymous SNV	RSPH4A:NM_001161664:exon2:c.G731A:p.R244H,RSPH4A:NM_001010892:exon2:c.G731A:p.R244H,
RSPH4A	117056052	6	0.425401	0.28227	0.017467	0.0114843	risk	1941.36	46.0235	0.236976	G	A	exonic	rs117169123	rs117169123	0.025	nonsynonymous SNV	RSPH4A:NM_001161664:exon3:c.G1489A:p.V497I,RSPH4A:NM_001010892:exon3:c.G1489A:p.V497I,
RSPH4A	117058371	6	0.00454641	0.983082	0.0500935	0.0498776	risk	1905.37	42.5545	0.320654	A	C	exonic	rs9488991	rs9488991	0.05	nonsynonymous SNV	RSPH4A:NM_001010892:exon5:c.A1879C:p.N627H,
RSPH4A	117058454	6	-0.264223	0.266833	0.0371605	0.0478606	prot	1245.64	54.1859	0.0338351	C	G	intronic	rs10485188	rs10485188	0.05	0	0
CENPW	126702847	6	0.034277	0.716642	0.432097	0.423706	risk	1021.44	33.2869	0.727391	T	C	upstream	rs9388486	rs9388486	0.383	0	0
CENPW	126702968	6	-0.101489	0.88105	0.0044836	0.00496015	prot	1032.07	16.2948	0.999682	G	T	UTR5	rs79157385	rs79157385	0.008	0	0
CENPW	126703195	6	0.0441182	0.786853	0.0905212	0.0869541	risk	1310.64	60.8235	0.0184584	G	T	exonic	rs41285260	rs41285260	0.075	nonsynonymous SNV	CENPW:NM_001012507:exon1:c.G83T:p.R28L,
IL20RA	137364906	6	0.00531262	0.961031	0.240562	0.239593	risk	1742.71	39.1863	0.506721	G	A	exonic	rs1342642	rs1342642	0.267	nonsynonymous SNV	IL20RA:NM_014432:exon7:c.C1144T:p.L382F,
IL20RA	137367540	6	1.86956	0.00201905	0.0215134	0.00337866	risk	1570.51	46.6064	0.133812	C	T	exonic	rs1555498	rs1555498	0.992	nonsynonymous SNV	IL20RA:NM_014432:exon6:c.G775A:p.V259I,
IL20RA	137379969	6	1.69715	0.000798105	0.0267341	0.00500714	risk	723.82	45.4133	0.161423	A	G	intronic	rs433243	rs433243	0.983	0	0
IL20RA	137407889	6	0.401978	0.054396	0.0661643	0.0452547	risk	896.538	31.327	0.731689	G	A	UTR5	rs11154904	rs11154904	0.008	0	0
IL22RA2	137521322	6	-0.273018	0.209488	0.0431926	0.0559926	prot	1502.63	45.5157	0.219216	T	C	splicing	rs28362851	rs28362851	0.05	0	0
IL22RA2	137524488	6	-0.32235	0.167195	0.0378686	0.0515304	prot	1196.18	47.4468	0.116665	A	G	intronic	rs28385693	rs28385693	0.05	0	0
IL22RA2	137524533	6	-0.155618	0.588746	0.0248829	0.0289513	prot	1531.4	32.5756	0.791599	A	G	exonic	rs28385692	rs28385692	0.017	nonsynonymous SNV	IL22RA2:NM_052962:exon2:c.T47C:p.L16P,IL22RA2:NM_181309:exon2:c.T47C:p.L16P,IL22RA2:NM_181310:exon2:c.T47C:p.L16P,
IL22RA2	137524675	6	0.119799	0.373807	0.14748	0.133045	risk	1722.05	46.7379	0.184458	C	T	intronic	rs11154915	rs11154915	0.108	0	0
IFNGR1	137561281	6	-0.0129518	0.921111	0.149448	0.151102	prot	1799.68	34.3307	0.682624	A	C	exonic	rs11914	rs11914	0.142	synonymous SNV	IFNGR1:NM_000416:exon7:c.T1050G:p.S350S,
IFNGR1	137561473	6	0.287943	0.0748844	0.106666	0.0821712	risk	1662.55	27.238	0.902614	T	C	splicing	rs3799488	rs3799488	0.142	0	0
IFNGR1	137567219	6	-1.02905	0.04243	0.00597248	0.0165359	prot	1854.76	34.272	0.685197	G	A	exonic	rs41288981	rs41288981	0.017	synonymous SNV	IFNGR1:NM_000416:exon4:c.C489T:p.P163P,
IFNGR1	137578148	6	0.00527722	0.968576	0.147284	0.146622	risk	1675.85	26.7829	0.892402	G	A	intronic	rs1327475	rs1327475	0.142	0	0
IFNGR1	137582063	6	0	0	0	0	NA	0	0	0	A	G	splicing	rs7749390	rs7749390	0.425	0	0
IFNGR1	137582213	6	0.514052	0.172154	0.356358	0.248756	risk	201.5	4.36575	0.112717	A	G	UTR5	rs2234711	rs2234711	0.425	0	0
IFNGR1	137582229	6	1.17206	0.00587715	0.0876611	0.0288998	risk	205.769	11.299	0.418562	G	A	UTR5	rs17181457	rs17181457	0.117	0	0
TNFAIP3	138237759	6	0.428363	0.096459	0.0418633	0.0276808	risk	1592.48	51.3314	0.108076	T	G	exonic	rs2230926	rs2230926	0.042	nonsynonymous SNV	TNFAIP3:NM_006290:exon3:c.T380G:p.F127C,
TNFAIP3	138239022	6	0.122773	0.615013	0.0415813	0.0369547	risk	1375.21	34.7198	0.576412	C	T	intronic	rs5029948	rs5029948	0.083	0	0
TNFAIP3	138239024	6	0.235152	0.0149923	0.434723	0.378068	risk	1340.26	39.6627	0.352139	A	C	intronic	rs661561	rs661561	0.55	0	0
RNASET2	167263131	6	0.0979684	0.602341	0.0692313	0.0631787	risk	1141.88	36.4354	0.587456	G	A	exonic	rs11159	rs11159	0.042	nonsynonymous SNV	RNASET2:NM_003730:exon9:c.C706T:p.R236W,
RNASET2	167264573	6	0.284062	0.0256735	0.18117	0.142767	risk	1683.46	31.5641	0.795452	A	G	exonic	rs13213697	rs13213697	0.158	synonymous SNV	RNASET2:NM_003730:exon8:c.T516C:p.L172L,
RNASET2	167272065	6	-0.114522	0.614393	0.0413854	0.0461752	prot	1322.19	44.8761	0.274801	G	C	intronic	rs3777721	rs3777721	0.067	0	0
RNASET2	167272094	6	0.0653188	0.711311	0.0769434	0.0724306	risk	1510.43	47.1803	0.202482	C	A	intronic	rs3777722	rs3777722	0.083	0	0
RNASET2	167289887	6	0	0	0	0	NA	0	0	0	C	A	UTR5	rs1044059	rs1044059	0.467	0	0
RNASET2	167289982	6	0	0	0	0	NA	0	0	0	A	G	UTR5	rs2247325	rs2247325	0.342	0	0
RNASET2	167290201	6	0	0	0	0	NA	0	0	0	A	C	upstream	rs2247315	rs2247315	0.267	0	0
RNASET2	167290220	6	0	0	0	0	NA	0	0	0	T	C	upstream	rs2247314	rs2247314	0.308	0	0
FGFR1OP	167333529	6	0.0335726	0.724429	0.460498	0.452169	risk	992.385	42.0812	0.260318	T	C	splicing	rs12212247	rs12212247	0.45	0	0
FGFR1OP	167337715	6	-0.0213158	0.954116	0.0165139	0.0168636	prot	1042.82	38.9729	0.381077	G	A	intronic	rs41269603	rs41269603	0.025	0	0
FGFR1OP	167344283	6	0.139429	0.167035	0.479033	0.444394	risk	344.059	34.1393	0.365167	T	C	splicing	rs1322077	rs1322077	0.45	0	0
FGFR1OP	167355918	6	0.0660355	0.863625	0.0154774	0.0145027	risk	1521.24	37.1477	0.554589	C	T	exonic	rs61751042	rs61751042	0.025	nonsynonymous SNV	FGFR1OP:NM_194429:exon7:c.C551T:p.T184I,FGFR1OP:NM_007045:exon8:c.C611T:p.T204I,
FGFR1OP;FGFR1OP	167358266	6	-0.0529785	0.883003	0.0164818	0.017363	prot	1553.14	38.7623	0.525919	G	T	exonic;splicing	rs17856382	rs17856382	0.025	nonsynonymous SNV	FGFR1OP:NM_194429:exon8:c.G753T:p.K251N,FGFR1OP:NM_007045:exon9:c.G813T:p.K271N,
FGFR1OP	167358354	6	-0.00970233	0.979385	0.0164136	0.016571	prot	1316.16	38.006	0.378103	T	C	exonic	rs34585172	rs34585172	0.025	nonsynonymous SNV	FGFR1OP:NM_194429:exon8:c.T841C:p.S281P,FGFR1OP:NM_007045:exon9:c.T901C:p.S301P,
FGFR1OP	167358388	6	-0.0626709	0.867217	0.016089	0.0171118	prot	1153.37	40.5738	0.275712	T	C	intronic	rs16899801	rs16899801	0.025	0	0
FGFR1OP	167360118	6	0.00612907	0.948573	0.471396	0.469869	risk	739.615	37.5124	0.445596	C	T	intronic	rs2282861	rs2282861	0.475	0	0
CCR6	167445132	6	-0.107943	0.258874	0.426845	0.453438	prot	2033.46	50.8797	0.063964	A	C	upstream	rs1012657	rs1012657	0.483	0	0
CCR6	167445293	6	-0.123663	0.191911	0.43131	0.461863	prot	870.225	55.5275	0.0329758	G	C	splicing	rs1012656	rs1012656	0.483	0	0
CCR6	167469765	6	-0.0958256	0.431339	0.173111	0.18726	prot	2133.59	42.4461	0.324809	T	C	exonic	rs3093007	rs3093007	0.133	synonymous SNV	CCR6:NM_031409:exon3:c.T57C:p.F19F,CCR6:NM_004367:exon3:c.T57C:p.F19F,
CCR6	167470032	6	0.19077	0.044334	0.422198	0.376477	risk	1715.36	32.6893	0.7874	C	T	exonic	rs2071171	rs2071171	0.6	synonymous SNV	CCR6:NM_031409:exon3:c.C324T:p.T108T,CCR6:NM_004367:exon3:c.C324T:p.T108T,
GPR31	167490518	6	0.269906	0.428866	0.0216738	0.0166322	risk	1248.24	28.0663	0.922133	C	T	exonic	rs35182330	rs35182330	0.033	synonymous SNV	GPR31:NM_005299:exon1:c.G792A:p.S264S,
GPR31	167491256	6	-0.118892	0.571419	0.0541517	0.0605741	prot	609.944	40.6635	0.200367	A	T	exonic	rs4569938	rs4569938	0.067	synonymous SNV	GPR31:NM_005299:exon1:c.T54A:p.G18G,
GPR31	167491420	6	0.0502113	0.610671	0.345737	0.334469	risk	1652.68	33.0609	0.736773	A	T	upstream	rs928344	rs928344	0.383	0	0
GPR31	167491548	6	0.112438	0.799901	0.0117057	0.0104739	risk	1822.26	37.3027	0.592346	G	T	upstream	rs56269209	rs56269209	0.017	0	0
GPR31	167491901	6	-0.0539877	0.838912	0.031202	0.0328759	prot	1746.51	46.6744	0.186161	T	C	upstream	rs2345968	rs2345968	0.05	0	0
TTLL2(dist=16578),TCP10(dist=13822)	167692745	6	-0.0551518	0.651372	0.1752	0.183313	prot	1494.66	35.0853	0.649063	C	T	intergenic	rs61091709	rs61091709	0.192	0	0
TTLL2(dist=16692),TCP10(dist=13708)	167692859	6	0.196334	0.303982	0.0693644	0.057713	risk	1708.19	54.805	0.0595215	G	A	intergenic	rs35266853	rs35266853	0.058	0	0
TCP10	167709432	6	-0.205207	0.374537	0.0404307	0.049187	prot	647.333	32.9686	0.658551	G	T	intronic	rs76095779	rs76095779	0.058	0	0
TCP10	167709463	6	-0.508582	0.0658578	0.0254464	0.0416136	prot	702.868	34.3592	0.546735	C	T	exonic	rs76263155	rs76263155	0.033	synonymous SNV	TCP10:NM_004610:exon6:c.G669A:p.T223T,
TCP10	167709483	6	-0.117872	0.321045	0.199712	0.219219	prot	722.865	29.9613	0.709888	T	C	exonic	rs3010590	rs3010590	0.125	nonsynonymous SNV	TCP10:NM_004610:exon6:c.A649G:p.T217A,
MGC87042(dist=225555),IL6(dist=1310)	22731981	7	-0.087609	0.585756	0.0897728	0.0971936	prot	1819.88	50.9506	0.0952384	G	T	intergenic	rs2069827	rs2069827	0.117	0	0
IL6	22733170	7	-0.0115639	0.902164	0.446931	0.449791	prot	1547.32	46.939	0.179139	C	G	upstream	rs1800795	rs1800795	0.458	0	0
IL6	22734774	7	0.279947	0.222278	0.051114	0.0391215	risk	1071.87	46.8108	0.129471	G	T	intronic	rs2066992	rs2066992	0.042	0	0
IL6	22737681	7	-0.246845	0.398002	0.023292	0.0296201	prot	1288.33	52.6699	0.0865157	C	T	exonic	rs2069849	rs2069849	0.017	synonymous SNV	IL6:NM_000600:exon5:c.C603T:p.F201F,
NOD1	30452266	7	-0.100247	0.381768	0.202917	0.219614	prot	1078.32	32.7442	0.749707	A	G	intronic	rs2907749	rs2907749	0.325	0	0
NOD1	30457836	7	-0.0489722	0.665564	0.22789	0.236621	prot	715.289	53.2256	0.0321249	C	T	exonic	rs2075821	rs2075821	0.15	synonymous SNV	NOD1:NM_006092:exon6:c.G1722A:p.A574A,
NOD1	30458762	7	-0.0255915	0.815267	0.242656	0.24739	prot	776.075	62.7263	0.00701388	C	T	exonic	rs2075820	rs2075820	0.15	nonsynonymous SNV	NOD1:NM_006092:exon6:c.G796A:p.E266K,
NOD1	30459075	7	-0.0118641	0.914582	0.226947	0.229036	prot	1036.93	49.1271	0.152667	G	A	exonic	rs2235099	rs2235099	0.15	synonymous SNV	NOD1:NM_006092:exon6:c.C483T:p.D161D,
NOD1	30459123	7	-0.645766	0.0997797	0.0109567	0.0206936	prot	792.357	48.1741	0.175776	C	A	exonic	rs5743340	rs5743340	0.033	synonymous SNV	NOD1:NM_006092:exon6:c.G435T:p.L145L,
NOD1	30462907	7	0.0273402	0.808073	0.219724	0.215073	risk	1138.05	50.918	0.115542	G	C	exonic	rs2075818	rs2075818	0.142	synonymous SNV	NOD1:NM_006092:exon4:c.C156G:p.A52A,
NOD1	30485002	7	0	0	0	0	NA	0	0	0	A	T	upstream	rs2108355	rs2108355	0.117	0	0
NOD1	30485003	7	0	0	0	0	NA	0	0	0	A	C	upstream	rs2108356	rs2108356	0.133	0	0
NOD1	30485063	7	0	0	0	0	NA	0	0	0	G	C	upstream	rs7790806	rs7790806	0.083	0	0
NOD1	30485091	7	0	0	0	0	NA	0	0	0	A	G	upstream	rs78424921	rs78424921	0.267	0	0
NOD1	30485127	7	0	0	0	0	NA	0	0	0	G	A	upstream	rs2075816	rs2075816	0.125	0	0
DBNL	44050536	7	0.422861	0.0183342	0.0992034	0.0672972	risk	343.229	33.0628	0.464185	T	C	upstream	rs17551744	rs17551744	0.083	0	0
DBNL	44050642	7	0.486978	0.00609028	0.100531	0.0642653	risk	367.108	31.5094	0.637385	C	G	upstream	rs17553427	rs17553427	0.083	0	0
DBNL	44050735	7	0.573314	0.167124	0.185548	0.113798	risk	203.5	0.37459	0.829199	A	G	upstream	rs17553434	rs17553434	0.158	0	0
DBNL	44050817	7	0	0	0	0	NA	0	0	0	C	G	UTR5	rs4430012	rs4430012	0.408	0	0
DBNL	44051011	7	0	0	0	0	NA	0	0	0	C	T	intronic	rs6944386	rs6944386	0.083	0	0
DBNL	44056429	7	0.293162	0.0121453	0.221442	0.175022	risk	802.738	35.7766	0.660787	A	G	intronic	rs3812251	rs3812251	0.167	0	0
DBNL	44064221	7	0	0	0	0	NA	0	0	0	T	C	intronic	rs6968228	rs6968228	0.592	0	0
DBNL	44066189	7	0.319959	0.00541291	0.256388	0.200242	risk	395.784	33.3423	0.548252	T	C	exonic	rs11552797	rs11552797	0.167	synonymous SNV	DBNL:NM_001014436:exon12:c.T1065C:p.A355A,DBNL:NM_001122956:exon12:c.T1092C:p.A364A,DBNL:NM_014063:exon12:c.T1068C:p.A356A,
DBNL	44066898	7	-0.021538	0.912176	0.0594939	0.0607105	prot	789.571	39.352	0.499251	C	T	splicing	rs17546439	rs17546439	0.033	0	0
VWC2	49785936	7	0	0	0	0	NA	0	0	0	C	G	exonic	rs769604	rs769604	0.442	nonsynonymous SNV	VWC2:NM_198570:exon2:c.C359G:p.A120G,
VWC2	49812923	7	-0.352747	0.0832358	0.0474114	0.0661388	prot	1463.9	44.3847	0.292071	A	C	exonic	rs79731913	rs79731913	0.067	nonsynonymous SNV	VWC2:NM_198570:exon3:c.A767C:p.Q256P,
ZPBP	49993668	7	0.00767737	0.947548	0.224194	0.222862	risk	799.528	25.2757	0.860416	C	T	splicing	rs988392	rs988392	0.833	0	0
ZPBP	50068243	7	0.055924	0.835198	0.0320155	0.030327	risk	1930.12	34.0137	0.696447	A	G	exonic	rs76027725	rs76027725	0.058	synonymous SNV	ZPBP:NM_007009:exon4:c.T375C:p.L125L,ZPBP:NM_001159878:exon4:c.T372C:p.L124L,
ZPBP	50103459	7	-0.157019	0.200245	0.185444	0.210341	prot	393.611	56.0024	0.0101371	C	T	upstream	rs2247628	rs2247628	0.8	0	0
ZPBP	50103555	7	-0.0407135	0.725261	0.209884	0.216716	prot	753.769	55.1343	0.0279112	A	C	upstream	rs2247539	rs2247539	0.8	0	0
IKZF1	50403271	7	-0.0689022	0.487512	0.324668	0.339954	prot	1999.63	27.3135	0.920304	T	G	intronic	rs12669559	rs12669559	0.333	0	0
IKZF1	50403527	7	0.00477084	0.961684	0.332108	0.33105	risk	1603.22	49.6459	0.118118	A	G	intronic	rs10899750	rs10899750	0.692	0	0
IKZF1	50435261	7	-0.11138	0.394216	0.16525	0.181192	prot	328.057	25.4448	0.823402	C	A	exonic	rs61731355	rs61731355	0.267	synonymous SNV	IKZF1:NM_006060:exon8:c.C1002A:p.P334P,
IKZF1	50435435	7	0	0	0	0	NA	0	0	0	C	T	exonic	rs61731356	rs61731356	0.058	synonymous SNV	IKZF1:NM_006060:exon8:c.C1176T:p.N392N,
IKZF1	50435828	7	-0.101079	0.699042	0.0415759	0.0457956	prot	229.833	47.1723	0.013136	C	T	UTR3	rs72645704	rs72645704	0.058	0	0
FIGNL1	50479778	7	0.173087	0.091425	0.328786	0.291777	risk	1549.03	53.2982	0.0403581	T	C	UTR3	rs2305358	rs2305358	0.758	0	0
FIGNL1	50480008	7	0.172543	0.458193	0.0472385	0.0400521	risk	2107.21	28.6197	0.836493	G	A	UTR3	rs1470746	rs1470746	0.05	0	0
FIGNL1	50480351	7	0.214109	0.0356274	0.341168	0.294796	risk	1738.08	50.7967	0.0649489	C	T	UTR3	rs10230307	rs10230307	0.767	0	0
FIGNL1	50480423	7	0.23067	0.0239371	0.340241	0.290513	risk	1924.33	53.0949	0.0419982	C	A	UTR3	rs10230343	rs10230343	0.767	0	0
FIGNL1	50482071	7	-0.112649	0.457807	0.101284	0.112008	prot	2007.78	39.4506	0.449737	C	T	exonic	rs10235371	rs10235371	0.167	nonsynonymous SNV	FIGNL1:NM_001042762:exon4:c.G409A:p.V137M,FIGNL1:NM_022116:exon4:c.G409A:p.V137M,
FIGNL1	50482398	7	-0.701175	0.0782814	0.01066	0.0212616	prot	1580.78	34.2683	0.685358	C	T	exonic	rs62445870	rs62445870	0.025	nonsynonymous SNV	FIGNL1:NM_001042762:exon4:c.G82A:p.G28R,FIGNL1:NM_022116:exon4:c.G82A:p.G28R,
DDC	50498481	7	0.207293	0.56548	0.0187054	0.0152569	risk	1165.29	45.0601	0.268496	C	T	exonic	rs11575542	rs11575542	0.05	nonsynonymous SNV	DDC:NM_001082971:exon14:c.G1385A:p.R462Q,DDC:NM_000790:exon14:c.G1385A:p.R462Q,
DDC	50511808	7	0.0549425	0.642314	0.197884	0.189308	risk	1153.93	29.8997	0.852328	C	T	splicing	rs4490786	rs4490786	0.225	0	0
DDC	50539273	7	-0.0637542	0.537629	0.323773	0.337885	prot	637.028	32.0073	0.565602	G	A	intronic	rs11575375	rs11575375	0.417	0	0
DDC	50564358	7	0.091947	0.421598	0.228509	0.212705	risk	992.205	54.3491	0.0327429	C	T	intronic	rs3735273	rs3735273	0.242	0	0
DDC	50564550	7	0.0872227	0.441572	0.224654	0.209827	risk	938.244	61.1021	0.0133679	G	A	intronic	rs6950777	rs6950777	0.233	0	0
DDC	50575188	7	0.243413	0.524863	0.0168778	0.0132797	risk	651.833	48.2961	0.172683	G	A	exonic	rs11575302	rs11575302	0.05	synonymous SNV	DDC:NM_001082971:exon3:c.C234T:p.A78A,DDC:NM_000790:exon3:c.C234T:p.A78A,
DDC	50579040	7	0.205263	0.605306	0.0155392	0.0126922	risk	1025.56	39.9463	0.427904	T	C	intronic	rs11575293	rs11575293	0.05	0	0
GRB10;GRB10	50628281	7	0.130919	0.393234	0.108142	0.0961474	risk	1242.69	30.6124	0.857457	G	A	exonic;splicing	rs3807550	rs3807550	0.067	synonymous SNV	GRB10:NM_001001549:exon15:c.C1509T:p.D503D,GRB10:NM_001001550:exon16:c.C1473T:p.D491D,GRB10:NM_005311:exon16:c.C1647T:p.D549D,GRB10:NM_001001555:exon17:c.C1473T:p.D491D,
GRB10	50640523	7	0.0590541	0.696866	0.119288	0.113222	risk	694.111	30.7527	0.627584	T	C	exonic	rs4947710	rs4947710	0.933	synonymous SNV	GRB10:NM_001001549:exon11:c.A1209G:p.A403A,GRB10:NM_001001550:exon12:c.A1173G:p.A391A,GRB10:NM_005311:exon12:c.A1347G:p.A449A,GRB10:NM_001001555:exon13:c.A1173G:p.A391A,
GRB10	50704878	7	-0.0328789	0.78724	0.196603	0.201848	prot	357.667	42.7599	0.144102	C	T	intronic	rs2072235	rs2072235	0.275	0	0
GRB10	50709674	7	0.0226956	0.813798	0.440744	0.435157	risk	656.158	47.4299	0.0962963	C	T	exonic	rs1800504	rs1800504	0.558	synonymous SNV	GRB10:NM_001001549:exon3:c.G315A:p.P105P,GRB10:NM_001001550:exon3:c.G141A:p.P47P,GRB10:NM_005311:exon3:c.G315A:p.P105P,GRB10:NM_001001555:exon4:c.G141A:p.P47P,
GRB10	50767663	7	-0.0413	0.75528	0.14076	0.14583	prot	1422.62	63.4793	0.0104741	T	C	intronic	rs2108350	rs2108350	0.9	0	0
COBL	51060279	7	-0.160746	0.649041	0.0163295	0.0191226	prot	959.214	52.0791	0.0955548	C	T	intronic	rs78058048	rs78058048	0.008	0	0
COBL	51060507	7	0	0	0	0	NA	0	0	0	A	T	exonic	rs2240087	rs2240087	0.95	synonymous SNV	COBL:NM_015198:exon12:c.T3561A:p.A1187A,
COBL	51061710	7	0.153913	0.324186	0.117122	0.10212	risk	336.333	45.8358	0.0845764	C	T	intronic	rs2285841	rs2285841	0.142	0	0
COBL	51061763	7	0.15448	0.456801	0.062296	0.0538593	risk	437.361	28.8598	0.717636	G	A	exonic	rs61737954	rs61737954	0.042	nonsynonymous SNV	COBL:NM_015198:exon11:c.C3478T:p.H1160Y,
COBL	51063530	7	0.21008	0.098476	0.173086	0.145047	risk	1024.62	30.2561	0.86796	G	C	exonic	rs2240089	rs2240089	0.175	nonsynonymous SNV	COBL:NM_015198:exon10:c.C2757G:p.H919Q,
COBL	51063611	7	-1.16475	0.022932	0.00555182	0.017579	prot	1105.02	42.179	0.376903	G	A	exonic	rs117980855	rs117980855	0.017	synonymous SNV	COBL:NM_015198:exon10:c.C2676T:p.A892A,
COBL	51063641	7	0.0684495	0.751162	0.0501476	0.0469857	risk	1200.31	59.1828	0.0258123	A	G	exonic	rs61739182	rs61739182	0.05	synonymous SNV	COBL:NM_015198:exon10:c.T2646C:p.H882H,
COBL	51064468	7	0.102235	0.294971	0.356588	0.333491	risk	1470.83	68.2478	0.00353612	C	T	exonic	rs2240090	rs2240090	0.65	nonsynonymous SNV	COBL:NM_015198:exon10:c.G1819A:p.V607I,
COBL	51064557	7	-0.638046	0.00567199	0.0335566	0.0616677	prot	1181.93	62.6439	0.00953222	T	G	exonic	rs10230120	rs10230120	0.933	nonsynonymous SNV	COBL:NM_015198:exon10:c.A1730C:p.D577A,
COBL	51064710	7	0.0550276	0.717552	0.106617	0.101488	risk	1420.57	40.4149	0.451929	G	A	exonic	rs17656599	rs17656599	0.142	nonsynonymous SNV	COBL:NM_015198:exon10:c.C1577T:p.P526L,
COBL	51064749	7	0.00764989	0.987435	0.00925995	0.00919003	risk	1387.88	44.0077	0.305744	G	A	exonic	rs61739178	rs61739178	0.008	nonsynonymous SNV	COBL:NM_015198:exon10:c.C1538T:p.S513F,
COBL	51254964	7	-0.199187	0.0728657	0.243418	0.281943	prot	451.917	33.2777	0.502839	A	G	exonic	rs801142	rs801142	0.75	synonymous SNV	COBL:NM_015198:exon2:c.T213C:p.S71S,
CCL26	75239354	7	-0.0831192	0.51557	0.170393	0.182466	prot	839.5	45.2823	0.0934735	G	A	splicing	rs2240478	rs2240478	0.208	0	0
CCL24	75279044	7	0.291094	0.00323067	0.449745	0.379235	risk	388.111	53.0334	0.0198334	C	T	downstream	rs11465315	rs11465315	0.367	0	0
CCL24	75279047	7	0.286329	0.00408844	0.425727	0.357637	risk	404.611	50.68	0.0328045	G	T	downstream	rs11465314	rs11465314	0.383	0	0
CCL24	75280523	7	0.116047	0.324158	0.227544	0.207793	risk	487.389	30.6846	0.630921	A	G	intronic	rs3815261	rs3815261	0.233	0	0
CCL24	75280666	7	-0.126565	0.317067	0.158202	0.175795	prot	860.525	27.957	0.883832	T	G	exonic	rs2302006	rs2302006	0.2	nonsynonymous SNV	CCL24:NM_002991:exon2:c.A85C:p.I29L,
CCL24	75280695	7	0.137549	0.277131	0.189615	0.169375	risk	730.694	25.9462	0.837419	G	A	intronic	rs2302005	rs2302005	0.225	0	0
CCL24(dist=9551),RHBDD2(dist=55733)	75290520	7	0.0249943	0.789397	0.476908	0.470676	risk	1016.85	50.5395	0.102025	A	C	intergenic	rs4279521	rs4279521	0.525	0	0
CCL24(dist=9606),RHBDD2(dist=55678)	75290575	7	-0.467637	0.177119	0.0150157	0.0237556	prot	1364.9	40.3261	0.455836	C	A	intergenic	rs117315456	rs117315456	0.008	0	0
SLC26A3	107201550	7	-0.0815561	0.672651	0.0658995	0.0711011	prot	958.417	48.1245	0.0549148	T	G	intronic	rs17154420	rs17154420	0.058	0	0
SLC26A3	107201655	7	0.238234	0.515891	0.0184245	0.0145758	risk	1824.48	48.1195	0.177174	A	G	exonic	rs41669	rs41669	0.983	synonymous SNV	SLC26A3:NM_000111:exon17:c.T1953C:p.L651L,
SLC26A3;SLC26A3	107207442	7	0.585977	0.398072	0.00636528	0.0035527	risk	1401.03	28.474	0.869061	G	A	exonic;splicing	rs117703371	rs117703371	0.008	synonymous SNV	SLC26A3:NM_000111:exon12:c.C1314T:p.S438S,
SLC26A3	107210490	7	-0.0446059	0.738013	0.146003	0.151653	prot	874.846	29.3206	0.811708	C	T	exonic	rs3735605	rs3735605	0.258	synonymous SNV	SLC26A3:NM_000111:exon11:c.G1299A:p.A433A,
SLC26A3	107214558	7	0.0650136	0.759364	0.0542708	0.051029	risk	1309.54	36.6009	0.487592	A	C	exonic	rs34407351	rs34407351	0.083	nonsynonymous SNV	SLC26A3:NM_000111:exon8:c.T921G:p.C307W,
SLC26A3	107230989	7	0.00695944	0.978461	0.0352865	0.0350504	risk	1881.87	39.6019	0.354645	C	T	upstream	rs6466184	rs6466184	0.017	0	0
SLC26A3	107231069	7	0.00629435	0.947701	0.387789	0.386295	risk	1608.56	36.9089	0.565614	G	A	upstream	rs2301988	rs2301988	0.425	0	0
SLC26A3	107231107	7	0.0067047	0.944567	0.377505	0.375931	risk	1472.37	35.3332	0.637872	G	A	upstream	rs2301989	rs2301989	0.425	0	0
LAMB1	107351602	7	0.0143264	0.880019	0.485284	0.481706	risk	1303.77	41.1025	0.295547	T	G	UTR3	rs7561	rs7561	0.542	0	0
LAMB1	107351775	7	1.29342	7.91626e-13	0.156637	0.0484807	risk	752.417	361.082	0	G	A	splicing	rs3213673	rs3213673	0.533	0	0
LAMB1	107351778	7	1.31271	5.34012e-14	0.169821	0.0521727	risk	764.889	410.085	0	G	T	splicing	rs3213674	rs3213674	0.525	0	0
LAMB1;LAMB1	107356753	7	0.040354	0.67547	0.382305	0.372822	risk	1794.49	51.7319	0.0833524	A	G	exonic;splicing	rs1131398	rs1131398	0.425	synonymous SNV	LAMB1:NM_002291:exon31:c.T4879C:p.L1627L,
LAMB1	107357198	7	-0.294219	0.385108	0.0170847	0.0227958	prot	2104.05	39.5361	0.445942	A	G	exonic	rs35915664	rs35915664	0.017	nonsynonymous SNV	LAMB1:NM_002291:exon30:c.T4640C:p.I1547T,
LAMB1;LAMB1	107363102	7	-0.06907	0.725663	0.0582905	0.0621996	prot	976.293	41.6279	0.357078	G	A	exonic;splicing	rs80151096	rs80151096	0.05	synonymous SNV	LAMB1:NM_002291:exon27:c.C4182T:p.A1394A,
LAMB1	107368075	7	-0.0915626	0.348642	0.410613	0.432939	prot	639.297	41.2682	0.215554	A	G	intronic	rs2158836	rs2158836	0.625	0	0
LAMB1	107381225	7	-0.186515	0.0550375	0.393129	0.438399	prot	869.605	41.3577	0.248156	T	C	exonic	rs20556	rs20556	0.6	nonsynonymous SNV	LAMB1:NM_002291:exon22:c.A3065G:p.Q1022R,
LAMB1	107387042	7	-0.0771403	0.690279	0.0621235	0.0667727	prot	1172	43.2396	0.222219	C	T	exonic	0	rs35710474	0.1	nonsynonymous SNV	LAMB1:NM_002291:exon20:c.G2578A:p.G860S,
LAMB1	107390667	7	-0.0552505	0.60798	0.241383	0.251645	prot	1380.02	47.9915	0.180482	A	C	exonic	rs2230156	rs2230156	0.267	synonymous SNV	LAMB1:NM_002291:exon15:c.T1776G:p.P592P,
LAMB1	107402742	7	0.135811	0.375538	0.108828	0.0963391	risk	1478.26	37.0216	0.605089	C	T	exonic	rs11770141	rs11770141	0.125	synonymous SNV	LAMB1:NM_002291:exon12:c.G1407A:p.G469G,
LAMB1	107414006	7	0.120944	0.367692	0.146381	0.131905	risk	1566.21	42.3731	0.368996	G	A	exonic	rs25659	rs25659	0.15	synonymous SNV	LAMB1:NM_002291:exon6:c.C462T:p.S154S,
LAMB1	107429601	7	0.443962	0.363455	0.0115382	0.00743239	risk	1036.71	35.1393	0.688554	A	G	intronic	rs76510640	rs76510640	0.008	0	0
LAMB1	107430757	7	-0.136939	0.330392	0.121646	0.137051	prot	573.65	31.3008	0.770701	T	G	intronic	rs2395935	rs2395935	0.875	0	0
LAMB1	107431002	7	0	0	0	0	NA	0	0	0	A	G	UTR5	rs2070917	rs2070917	0.45	0	0
LAMB1	107431137	7	0.657738	0.000195588	0.122896	0.0676711	risk	263.061	30.1485	0.509635	T	G	upstream	rs6965420	rs6965420	0.075	0	0
LAMB1	107431204	7	-3.36572e-06	0.999995	0.00823912	0.00823915	prot	417.4	36.1176	0.556743	G	C	upstream	rs117407047	rs117407047	0.008	0	0
LAMB1	107431213	7	-0.106688	0.261957	0.419031	0.445205	prot	419.4	47.3353	0.14253	C	T	upstream	rs4320486	rs4320486	0.467	0	0
LAMB1	107431246	7	-0.338638	0.156458	0.0358154	0.0495353	prot	393	30.4125	0.769688	G	C	upstream	rs7779524	rs7779524	0.042	0	0
C7orf55	138675634	7	0.0524096	0.636743	0.245278	0.235706	risk	562.897	43.4452	0.21587	G	A	upstream	rs11765421	rs11765421	0.217	0	0
LUC7L2	138694934	7	-0.552905	0.179436	0.0115244	0.0198638	prot	450.722	44.0139	0.116761	G	T	upstream	rs73154138	rs73154138	0.017	0	0
LUC7L2	138752875	7	-0.358035	0.554876	0.00503652	0.00718923	prot	1244.83	32.486	0.794885	A	C	exonic	rs118183173	rs118183173	0.008	nonsynonymous SNV	LUC7L2:NM_016019:exon9:c.A861C:p.E287D,
LOC100129148	138753030	7	0.150319	0.184373	0.250773	0.223599	risk	718.378	41.5213	0.207729	A	G	ncRNA	rs3778931	rs3778931	0.233	0	0
LOC100129148	138753038	7	NULL	NULL	NULL	NULL	NULL	NULL	NULL	NULL	A	T	ncRNA	rs73154180	rs73154180	0.025	0	0
GIMAP4	149900475	7	-0.00845546	0.951388	0.127948	0.128894	prot	1961.83	48.3222	0.172027	G	T	exonic	rs2293172	rs2293172	0.125	nonsynonymous SNV	GIMAP4:NM_018326:exon3:c.G384T:p.E128D,
GIMAP4	149900850	7	-0.278574	0.235124	0.0361622	0.0472304	prot	1561.71	44.2959	0.29526	G	A	exonic	rs61741802	rs61741802	0.033	synonymous SNV	GIMAP4:NM_018326:exon3:c.G759A:p.A253A,
GIMAP2	150013561	7	-0.237298	0.52789	0.0141597	0.0178841	prot	1719.8	36.632	0.578396	C	T	upstream	rs116964145	rs116964145	0.042	0	0
GIMAP2	150013565	7	-0.321703	0.584655	0.00551486	0.00759173	prot	1751.59	34.2133	0.687765	T	A	upstream	rs117179267	rs117179267	0.008	0	0
GIMAP2	150013657	7	0.0124576	0.937329	0.100102	0.0989853	risk	1880.31	24.2634	0.946914	C	T	upstream	rs73476564	rs73476564	0.067	0	0
GIMAP2	150017560	7	-0.115887	0.441156	0.101436	0.112497	prot	1157.17	31.4139	0.832159	C	T	intronic	rs79807098	rs79807098	0.058	0	0
GIMAP2	150020526	7	-0.0209536	0.907711	0.0702833	0.0716649	prot	1172.9	54.9164	0.0583348	T	C	exonic	rs1860871	rs1860871	0.075	synonymous SNV	GIMAP2:NM_015660:exon3:c.T219C:p.I73I,
GIMAP2	150020527	7	0.0719201	0.830832	0.0200563	0.0186905	risk	1167.24	41.2673	0.41502	G	T	exonic	rs11558054	rs11558054	0.017	nonsynonymous SNV	GIMAP2:NM_015660:exon3:c.G220T:p.V74F,
GIMAP2	150020610	7	-0.0415583	0.687739	0.32722	0.336434	prot	1074.06	32.2526	0.553433	G	C	exonic	rs6952002	rs6952002	0.3	synonymous SNV	GIMAP2:NM_015660:exon3:c.G303C:p.L101L,
GIMAP2	150020789	7	0.00676996	0.954704	0.186742	0.185716	risk	1842.07	46.7446	0.21504	A	G	exonic	rs2075078	rs2075078	0.142	nonsynonymous SNV	GIMAP2:NM_015660:exon3:c.A482G:p.H161R,
ATG9B	150344673	7	0.191588	0.513352	0.0770881	0.0645147	risk	209.467	31.1873	0.00316527	T	C	intronic	rs3800788	rs3800788	0.133	0	0
ATG9B	150346750	7	0	0	0	0	NA	0	0	0	A	G	exonic	rs1835428	rs1835428	0.775	synonymous SNV	ATG9B:NM_173681:exon6:c.T1608C:p.G536G,
ATG9B	150346880	7	0	0	0	0	NA	0	0	0	T	C	exonic	rs7804893	rs7804893	0.125	nonsynonymous SNV	ATG9B:NM_173681:exon6:c.A1478G:p.N493S,
ATG9B	150351241	7	-0.143896	0.274265	0.137313	0.155264	prot	735.048	43.9212	0.308933	G	T	intronic	rs12666075	rs12666075	0.15	0	0
ATG9B	150352023	7	-0.138631	0.680667	0.0201042	0.0230248	prot	472.75	43.3142	0.131461	G	A	exonic	rs117030356	rs117030356	0.017	nonsynonymous SNV	ATG9B:NM_173681:exon1:c.C421T:p.R141W,
TNKS	9450710	8	0.0468504	0.674132	0.236678	0.228318	risk	1246.7	45.5106	0.187834	A	G	upstream	rs7821559	rs7821559	0.275	0	0
TNKS	9450717	8	0.000125391	0.999098	0.226127	0.226105	risk	1231.81	46.4659	0.223347	A	T	upstream	rs6601330	rs6601330	0.275	0	0
TNKS	9450720	8	-0.261239	0.25241	0.0398927	0.0511924	prot	1254.85	33.6277	0.671789	A	G	upstream	rs117917133	rs117917133	0.025	0	0
TNKS	9451459	8	-0.0209442	0.84736	0.23711	0.24092	prot	771.857	37.7628	0.571415	G	A	exonic	rs33945943	rs33945943	0.283	synonymous SNV	TNKS:NM_003747:exon1:c.G600A:p.R200R,
TNKS	9473235	8	0.119213	0.252463	0.30604	0.281322	risk	1119.92	38.5134	0.400937	T	C	intronic	rs4840427	rs4840427	0.275	0	0
TNKS	9475355	8	0.111146	0.334819	0.225208	0.206408	risk	766.41	43.0504	0.228169	T	A	intronic	rs7822548	rs7822548	0.233	0	0
TNKS	9574837	8	0.400043	0.0289447	0.0899296	0.0621209	risk	685.432	26.2495	0.856996	A	G	intronic	rs6985140	rs6985140	0.1	0	0
TNKS	9601847	8	0.0165413	0.865449	0.383639	0.379736	risk	1081.62	38.5104	0.401069	A	G	exonic	rs7006985	rs7006985	0.667	synonymous SNV	TNKS:NM_003747:exon8:c.A1386G:p.T462T,
TNKS	9601895	8	0.380023	0.0566018	0.0722536	0.0505654	risk	913.18	36.0072	0.515429	G	A	exonic	rs33944167	rs33944167	0.083	synonymous SNV	TNKS:NM_003747:exon8:c.G1434A:p.P478P,
TNKS	9605110	8	0.300662	0.110673	0.0749759	0.0566088	risk	1610.98	41.4869	0.405701	C	A	exonic	rs35052906	rs35052906	0.083	synonymous SNV	TNKS:NM_003747:exon11:c.C1719A:p.V573V,
TNKS	9628165	8	0.499586	0.030425	0.0590644	0.0366913	risk	803.444	88.2658	1.03887e-06	T	A	intronic	rs7001395	rs7001395	0.083	0	0
TNKS	9646741	8	0.00985176	0.937696	0.16266	0.161323	risk	1111.98	55.2078	0.0553252	G	A	exonic	rs13265931	rs13265931	0.15	synonymous SNV	TNKS:NM_003747:exon19:c.G3045A:p.A1015A,
TNKS	9665013	8	-0.0107923	0.975354	0.0186941	0.0188931	prot	1128.79	43.4414	0.215988	T	C	intronic	rs34806026	rs34806026	0.017	0	0
TNKS	9665201	8	0.453033	0.0196702	0.0772754	0.0505467	risk	1283.88	45.4848	0.220149	A	G	intronic	rs35420737	rs35420737	0.083	0	0
TNFRSF10A	23105237	8	-0.0850021	0.527759	0.133105	0.143222	prot	1414.9	47.2503	0.200511	C	T	exonic	rs2230229	rs2230229	0.867	nonsynonymous SNV	TNFRSF10A:NM_003844:exon10:c.G1322A:p.R441K,
TNFRSF10A	23114133	8	0.0635491	0.550409	0.279451	0.266836	risk	866.026	42.9534	0.23126	T	C	intronic	rs4872077	rs4872077	0.317	0	0
TNFRSF10A	23114165	8	-0.111702	0.355614	0.171842	0.188326	prot	881.429	48.0005	0.180248	T	G	exonic	rs20576	rs20576	0.208	nonsynonymous SNV	TNFRSF10A:NM_003844:exon5:c.A683C:p.E228A,
TNFRSF10A	23115225	8	0.0769493	0.417909	0.419671	0.401054	risk	945.439	73.3602	0.000714522	G	T	intronic	rs4872078	rs4872078	0.433	0	0
TNFRSF10A;TNFRSF10A	23115269	8	0.109274	0.247832	0.438942	0.412236	risk	1203.66	67.0635	0.0034369	C	G	exonic;splicing	rs20575	rs20575	0.433	nonsynonymous SNV	TNFRSF10A:NM_003844:exon4:c.G626C:p.R209T,
TNFRSF10A	23116201	8	0.12349	0.186979	0.452127	0.421755	risk	1531.05	65.4614	0.00673844	T	C	exonic	rs6557634	rs6557634	0.433	nonsynonymous SNV	TNFRSF10A:NM_003844:exon3:c.A422G:p.H141R,
RB1CC1	53699869	8	-0.0654552	0.616326	0.152367	0.161014	prot	1337.79	33.4367	0.636866	A	G	exonic	rs1129660	rs1129660	0.192	synonymous SNV	RB1CC1:NM_001083617:exon23:c.T4659C:p.L1553L,RB1CC1:NM_014781:exon23:c.T4668C:p.L1556L,
RB1CC1	53717622	8	-0.0996531	0.432525	0.155387	0.16892	prot	1674.24	35.4456	0.632777	A	G	exonic	rs2305427	rs2305427	0.192	synonymous SNV	RB1CC1:NM_001083617:exon18:c.T4179C:p.R1393R,RB1CC1:NM_014781:exon18:c.T4179C:p.R1393R,
RB1CC1	53732233	8	-0.0515793	0.847292	0.0317093	0.0333318	prot	1995.9	56.9992	0.0188873	C	T	exonic	rs62499947	rs62499947	0.017	synonymous SNV	RB1CC1:NM_001083617:exon15:c.G2709A:p.E903E,RB1CC1:NM_014781:exon15:c.G2709A:p.E903E,
RB1CC1	53749259	8	-0.0656693	0.483129	0.461936	0.478294	prot	1960.41	40.7585	0.393005	A	G	exonic	rs17337252	rs17337252	0.583	nonsynonymous SNV	RB1CC1:NM_001083617:exon7:c.T701C:p.M234T,RB1CC1:NM_014781:exon7:c.T701C:p.M234T,
SDCBP	59647453	8	0.116471	0.262311	0.307795	0.28355	risk	1177.79	40.3422	0.324755	T	A	intronic	rs7827910	rs7827910	0.333	0	0
IL7	79879892	8	0.511308	0.250562	0.0144902	0.00874064	risk	1061.43	33.1035	0.77177	A	C	UTR5	rs117554445	rs117554445	0.025	0	0
PAG1	82059755	8	0.478847	0.00314708	0.114039	0.0738511	risk	1776.98	51.468	0.105695	C	T	exonic	rs7006101	rs7006101	0.092	synonymous SNV	PAG1:NM_018440:exon7:c.G687A:p.S229S,
PAG1	82067952	8	0.336829	0.00344421	0.263019	0.203078	risk	377	44.294	0.111255	A	G	exonic	rs2016465	rs2016465	0.292	synonymous SNV	PAG1:NM_018440:exon4:c.T66C:p.A22A,
PAG1	82068088	8	0.401667	0.00147536	0.283275	0.209169	risk	216.69	48.0258	0.00762738	G	A	splicing	rs895267	rs895267	0.258	0	0
RIPK2	90839450	8	0	0	0	0	NA	0	0	0	C	T	exonic	rs2293809	rs2293809	0.017	synonymous SNV	RIPK2:NM_003821:exon1:c.C27T:p.A9A,
RIPK2	90854116	8	-0.149372	0.454157	0.0545714	0.0628109	prot	1736.85	52.6118	0.0714587	T	C	exonic	rs2230801	rs2230801	0.108	nonsynonymous SNV	RIPK2:NM_003821:exon6:c.T776C:p.I259T,
TATDN1	125585783	8	0.435216	0.0582813	0.0560323	0.0369913	risk	1230.92	52.2641	0.0390028	G	C	ncRNA	rs72713074	rs72713074	0.025	0	0
TATDN1	125597283	8	-0.298266	0.294752	0.0248041	0.0331384	prot	1797.55	38.1381	0.463206	C	T	ncRNA	rs72713086	rs72713086	0.05	0	0
NDUFB9	125620545	8	0.190866	0.207498	0.126218	0.106625	risk	393.667	31.4003	0.595685	A	G	UTR5	rs34681068	rs34681068	0.2	0	0
NDUFB9	125620748	8	0.139377	0.214069	0.263204	0.23708	risk	366.111	36.9785	0.333037	C	T	intronic	rs7010411	rs7010411	0.308	0	0
NDUFB9	125628596	8	0.239817	0.293447	0.0506574	0.040291	risk	957.103	29.7711	0.794851	C	T	intronic	rs34095749	rs34095749	0.133	0	0
NDUFB9	125631210	8	-0.0225951	0.893053	0.0823168	0.0840398	prot	1385.43	44.4772	0.288773	C	T	exonic	rs10195	rs10195	0.083	nonsynonymous SNV	NDUFB9:NM_005005:exon4:c.C436T:p.P146S,
MTSS1	125634509	8	0.112628	0.330536	0.210372	0.192272	risk	1035.64	57.141	0.038535	T	C	exonic	rs3829037	rs3829037	0.283	nonsynonymous SNV	MTSS1:NM_014751:exon14:c.A2173G:p.T725A,
MTSS1	125637343	8	-0.099	0.467974	0.157007	0.170559	prot	262.941	32.9788	0.41903	A	G	intronic	rs12375359	rs12375359	0.183	0	0
MTSS1	125637356	8	-0.0477088	0.804905	0.0735121	0.0768284	prot	229.091	48.2623	0.0248316	T	C	intronic	rs3793395	rs3793395	0.075	0	0
MTSS1	125637804	8	-0.015873	0.914331	0.12322	0.124945	prot	395.944	41.7284	0.170073	A	G	exonic	rs3829036	rs3829036	0.125	synonymous SNV	MTSS1:NM_014751:exon12:c.T1254C:p.Y418Y,
MTSS1	125644194	8	0.131749	0.589481	0.076778	0.0679446	risk	212.048	47.516	0.000301221	G	A	splicing	rs4007921	rs4007921	0.083	0	0
MTSS1	125671145	8	-0.0648579	0.721567	0.0725764	0.0770648	prot	648.263	52.232	0.039253	C	T	intronic	rs74948302	rs74948302	0.083	0	0
MTSS1	125809385	8	-0.164261	0.650533	0.0309221	0.0362423	prot	221.6	47.9879	0.000151186	G	A	UTR5	rs78566090	rs78566090	0.083	0	0
ZNF572	126058641	8	-0.684765	0.0190223	0.0210239	0.0408524	prot	2357.69	46.6211	0.133495	A	C	exonic	rs10104558	rs10104558	0.033	nonsynonymous SNV	ZNF572:NM_152412:exon3:c.A950C:p.K317T,
ZNF572	126058830	8	-0.523485	0.0480655	0.0256776	0.0425889	prot	1964.69	43.6613	0.318622	G	A	exonic	rs10105106	rs10105106	0.033	nonsynonymous SNV	ZNF572:NM_152412:exon3:c.G1139A:p.G380E,
ZNF572	126058879	8	-0.187238	0.251704	0.0832377	0.0986861	prot	1835.73	40.5611	0.401377	C	T	exonic	rs16900167	rs16900167	0.1	synonymous SNV	ZNF572:NM_152412:exon3:c.C1188T:p.S396S,
ZNF572	126059033	8	-0.372901	0.139891	0.030908	0.0442583	prot	1688.62	47.7138	0.134273	A	T	exonic	rs10107774	rs10107774	0.025	nonsynonymous SNV	ZNF572:NM_152412:exon3:c.A1342T:p.S448C,
ZNF572	126059260	8	-0.41742	0.122834	0.0259507	0.0388716	prot	1912.73	45.2107	0.228545	C	T	exonic	rs73706181	rs73706181	0.025	synonymous SNV	ZNF572:NM_152412:exon3:c.C1569T:p.S523S,
SQLE	126079986	8	NULL	NULL	NULL	NULL	NULL	NULL	NULL	NULL	G	C	UTR5	rs15905	rs15905	0.067	0	0
SQLE	126090346	8	-0.158403	0.215396	0.155316	0.177249	prot	986.026	49.451	0.0827823	A	G	intronic	rs2288312	rs2288312	0.167	0	0
SQLE;SQLE	126090596	8	0.0878695	0.791695	0.021616	0.0198337	risk	1653.46	48.5361	0.0970868	A	T	exonic;splicing	rs118130263	rs118130263	0.017	nonsynonymous SNV	SQLE:NM_003129:exon6:c.A938T:p.E313V,
SQLE	126103234	8	-0.0563418	0.864737	0.0199057	0.0210352	prot	1825.73	49.7822	0.115541	C	T	exonic	rs2293985	rs2293985	0.008	nonsynonymous SNV	SQLE:NM_003129:exon11:c.C1591T:p.R531C,
KIAA0196	126138055	8	-0.194004	0.294935	0.0651516	0.0780125	prot	773.513	45.7372	0.153534	T	G	intronic	rs2303523	rs2303523	0.067	0	0
KIAA0196	126138068	8	-0.0820031	0.51624	0.164628	0.176218	prot	949.026	56.9874	0.0189351	T	C	intronic	rs2303522	rs2303522	0.183	0	0
KIAA0196	126140634	8	0.190131	0.580654	0.0212026	0.017596	risk	790.872	47.2216	0.12108	T	C	intronic	rs3765213	rs3765213	0.008	0	0
KIAA0196	126154545	8	-0.0388585	0.709456	0.288514	0.296556	prot	1339.05	51.6665	0.0552435	T	C	intronic	rs10102230	rs10102230	0.35	0	0
KIAA0196	126154768	8	-0.116824	0.355406	0.162879	0.179441	prot	1421.79	51.3988	0.0580896	G	A	intronic	rs12546285	rs12546285	0.183	0	0
KIAA0196	126157949	8	-0.473302	0.191249	0.0136891	0.0217944	prot	1034.31	41.0117	0.425971	A	G	intronic	rs74999306	rs74999306	0.017	0	0
KIAA0196	126160276	8	-0.263868	0.466645	0.0148213	0.0192107	prot	1938.52	47.074	0.205497	T	C	exonic	rs7812319	rs7812319	0.008	synonymous SNV	KIAA0196:NM_014846:exon6:c.A597G:p.P199P,
TRIB1	126512530	8	0	0	0	0	NA	0	0	0	C	T	exonic	rs2385113	rs2385113	0.508	synonymous SNV	TRIB1:NM_025195:exon1:c.C204T:p.S68S,
TRIB1	126514719	8	0.0615699	0.576758	0.250152	0.238781	risk	1046.15	41.6333	0.276103	C	T	intronic	rs2235110	rs2235110	0.233	0	0
TRIB1	126514726	8	0.0231769	0.838715	0.225864	0.221837	risk	1096.82	39.1982	0.371508	C	A	intronic	rs2235109	rs2235109	0.233	0	0
VPS28;TONSL	145624909	8	0	0	0	0	NA	0	0	0	C	G	upstream;downstream	rs7840439	rs7840439	0.483	0	0
GLIS3	3922940	9	0.110055	0.320416	0.251722	0.231563	risk	1385.72	41.2184	0.291233	A	G	intronic	rs7873636	rs7873636	0.233	0	0
GLIS3	4275986	9	0.0153679	0.872601	0.432265	0.428497	risk	1020.59	38.6483	0.395061	G	C	intronic	rs10758591	rs10758591	0.442	0	0
GLIS3	4276255	9	-0.465872	0.304557	0.00868034	0.0137604	prot	995.262	48.4152	0.169701	G	A	exonic	rs117802495	rs117802495	0.017	synonymous SNV	GLIS3:NM_001042413:exon2:c.C171T:p.N57N,
JAK2	5040706	9	0.195057	0.0557976	0.337962	0.295785	risk	1208.36	26.0844	0.91007	C	T	exonic	rs10429491	rs10429491	0.292	synonymous SNV	JAK2:NM_004972:exon6:c.C489T:p.H163H,
JAK2	5071780	9	-0.154248	0.0992508	0.476928	0.515469	prot	1735.66	25.4665	0.953454	G	A	exonic	rs2230724	rs2230724	0.483	synonymous SNV	JAK2:NM_004972:exon19:c.G2490A:p.L830L,
JAK2	5080934	9	0.180342	0.0935948	0.304122	0.267354	risk	634.306	28.4326	0.736916	A	T	intronic	rs2274649	rs2274649	0.308	0	0
IL33	6243571	9	-0.0456981	0.667461	0.26971	0.278805	prot	773.59	34.4089	0.591143	C	T	exonic	rs10975519	rs10975519	0.292	synonymous SNV	IL33:NM_001199640:exon5:c.C363T:p.Y121Y,IL33:NM_001199641:exon3:c.C111T:p.Y37Y,IL33:NM_033439:exon6:c.C489T:p.Y163Y,
IFNA21	21156004	9	0.0648668	0.620481	0.153669	0.145421	risk	2051.49	46.7435	0.184308	A	G	UTR3	rs2939	rs2939	0.183	0	0
IFNA21	21156308	9	0.196274	0.585967	0.0188465	0.01554	risk	2295.49	38.7349	0.481842	G	T	exonic	rs35082920	rs35082920	0.033	nonsynonymous SNV	IFNA21:NM_002175:exon1:c.C304A:p.Q102K,
IFNA4	21176931	9	0.139932	0.287173	0.157285	0.139614	risk	2162.07	42.186	0.334892	A	G	UTR3	rs3750479	rs3750479	0.183	0	0
IFNA4	21177773	9	0.154515	0.249402	0.156054	0.136767	risk	1389.28	44.1727	0.194419	G	C	upstream	rs3955235	rs3955235	0.183	0	0
IFNA7	21192073	9	0.384262	0.276105	0.021524	0.0147582	risk	2000.33	8.70047	1	C	G	exonic	rs76903863	rs76903863	0.067	nonsynonymous SNV	IFNA7:NM_021057:exon1:c.G92C:p.S31T,
IFNA10	21196266	9	0.0669748	0.790416	0.0398669	0.0373808	risk	872.056	45.214	0.0946228	C	A	UTR3	rs28751292	rs28751292	0.033	0	0
IFNA10	21196427	9	0.168299	0.195149	0.163977	0.142189	risk	1724.07	49.0746	0.129417	G	A	UTR3	rs12555631	rs12555631	0.175	0	0
IFNA16	21206334	9	0.17857	0.162996	0.187202	0.161533	risk	485.417	36.1747	0.367366	T	C	downstream	rs1946316	rs1946316	0.2	0	0
IFNA16	21206728	9	0.139794	0.562715	0.0416204	0.0363881	risk	2021.73	45.7634	0.211831	T	C	UTR3	rs3919593	rs3919593	0.033	0	0
IFNA16	21206934	9	0.00399786	0.989583	0.0235607	0.0234689	risk	2170.5	29.1108	0.898526	G	A	exonic	rs28368161	rs28368161	0.033	nonsynonymous SNV	IFNA16:NM_002173:exon1:c.C371T:p.T124I,
IFNA16	21207022	9	0.00521301	0.983666	0.0345552	0.0343817	risk	2203.88	45.4585	0.255155	C	G	exonic	rs28368160	rs28368160	0.033	nonsynonymous SNV	IFNA16:NM_002173:exon1:c.G283C:p.D95H,
IFNA16	21207535	9	0.229909	0.119645	0.129104	0.105381	risk	1700.56	33.0143	0.656444	C	G	upstream	rs1834247	rs1834247	0.183	0	0
IFNA17	21217622	9	0.0800135	0.590113	0.117154	0.109128	risk	2010.7	30.5033	0.801263	A	C	exonic	rs3203582	rs3203582	0.2	nonsynonymous SNV	IFNA17:NM_021268:exon1:c.T551G:p.I184R,
IFNA17	21217651	9	0.0678634	0.673244	0.095786	0.0900673	risk	1991.22	29.9253	0.851527	A	G	exonic	rs7025879	rs7025879	0.075	synonymous SNV	IFNA17:NM_021268:exon1:c.T522C:p.S174S,
IFNA17	21218182	9	0.745223	0.021851	0.0316201	0.0152613	risk	1848.69	132.31	8.28565e-12	G	T	UTR5	rs10757201	rs10757201	0.183	0	0
IFNA17	21218183	9	0.0747623	0.825035	0.0199232	0.0185146	risk	1841.67	146.394	4.77528e-14	C	G	UTR5	rs10757202	rs10757202	0.183	0	0
IFNA17	21218341	9	0.218197	0.0926333	0.173728	0.144596	risk	1597.05	39.5527	0.356679	T	A	upstream	rs10757203	rs10757203	0.183	0	0
IFNA5	21294803	9	0.108305	0.364575	0.197329	0.180735	risk	2291.73	38.1549	0.508246	G	A	exonic	rs10757212	rs10757212	0.208	synonymous SNV	IFNA5:NM_002169:exon1:c.C453T:p.T151T,
IFNA6	21339986	9	-0.109138	0.685917	0.0321178	0.0356893	prot	734.472	42.7439	0.144481	C	A	downstream	rs28383779	rs28383779	0.033	0	0
IFNA6	21340050	9	-0.384296	0.0468126	0.058912	0.0841929	prot	571.361	126.955	1.19297e-12	T	C	downstream	rs2990143	rs2990143	0.208	0	0
IFNA6	21340620	9	0.135544	0.297519	0.15843	0.141183	risk	2155.86	48.0678	0.178505	G	A	exonic	rs2988573	rs2988573	0.175	synonymous SNV	IFNA6:NM_021002:exon1:c.C267T:p.N89N,
IFNA13	21358097	9	0.154631	0.248869	0.148658	0.130131	risk	1803.36	43.8441	0.311789	T	A	upstream	rs653778	rs653778	0.175	0	0
IFNA13	21358181	9	-0.0405719	0.875194	0.0343101	0.0356801	prot	950.538	48.8932	0.0912813	A	T	upstream	rs28383780	rs28383780	0.033	0	0
IFNA2	21374363	9	-0.160943	0.171524	0.192703	0.218984	prot	1743.69	37.2783	0.456275	A	G	UTR3	rs10120977	rs10120977	0.225	0	0
IFNA8	21399901	9	0.0383914	0.845136	0.0631665	0.0609324	risk	1302.64	45.15	0.168052	G	A	UTR3	rs10964982	rs10964982	0.05	0	0
IFNA1	21430416	9	-0.256048	0.280648	0.0356151	0.0455349	prot	1908.52	47.942	0.181772	A	G	upstream	rs28383793	rs28383793	0.017	0	0
IFNA1	21430490	9	-0.36521	0.0471237	0.0587878	0.0825628	prot	2239.43	40.0811	0.466658	T	C	UTR5	rs1758566	rs1758566	0.067	0	0
IFNA1	21430535	9	0.25138	0.315487	0.0403216	0.0316428	risk	2147.07	37.094	0.601812	T	C	exonic	rs1758567	rs1758567	0.042	nonsynonymous SNV	IFNA1:NM_024013:exon1:c.T29C:p.V10A,
IFNA1	21431116	9	0.028825	0.8936	0.050116	0.0487615	risk	2393.85	48.2304	0.147626	C	T	UTR3	rs28383796	rs28383796	0.075	0	0
CCL19	34680171	9	0.731442	0.0947012	0.0171965	0.0083497	risk	1238.93	35.4831	0.673656	C	T	intronic	rs117926750	rs117926750	0.025	0	0
CD72	35600766	9	0.275404	0.391392	0.0248031	0.0189452	risk	1401.12	47.7206	0.159528	G	A	intronic	rs117344011	rs117344011	0.017	0	0
CD72	35602978	9	0.408729	0.0489732	0.0649411	0.0441141	risk	1555.05	34.6551	0.709182	G	A	exonic	rs34791102	rs34791102	0.1	nonsynonymous SNV	CD72:NM_001782:exon6:c.C701T:p.P234L,
CD72	35606583	9	-0.0883898	0.35936	0.491706	0.513799	prot	426.108	32.6354	0.582779	A	T	intronic	rs2095858	rs2095858	0.508	0	0
CD72	35608053	9	-0.63641	0.124533	0.00983752	0.0184285	prot	1005.9	38.6339	0.531753	C	A	exonic	rs35185125	rs35185125	0.017	nonsynonymous SNV	CD72:NM_001782:exon2:c.G148T:p.V50L,
CD72	35608523	9	-0.18427	0.106116	0.200051	0.231172	prot	996.659	36.076	0.603987	G	A	upstream	rs10814260	rs10814260	0.2	0	0
CD72	35608646	9	0.439388	0.0748672	0.0461769	0.0302546	risk	873.81	29.1449	0.897689	G	C	upstream	rs16932517	rs16932517	0.083	0	0
CD72(dist=28566),SIT1(dist=2307)	35636990	9	0.0680621	0.845786	0.0199731	0.0186835	risk	285.676	51.0841	0.038763	G	C	intergenic	rs41277057	rs41277057	0.033	0	0
CD72(dist=28623),SIT1(dist=2250)	35637047	9	0.134099	0.286978	0.250618	0.226284	risk	241.069	30.9163	0.27459	C	G	intergenic	rs3138086	rs3138086	0.808	0	0
SNX30	114607005	9	0.0570148	0.720302	0.0980136	0.0930873	risk	1491.02	44.8675	0.239356	T	C	exonic	rs1891402	rs1891402	0.925	synonymous SNV	SNX30:NM_001012994:exon2:c.T285C:p.V95V,
SNX30	114619829	9	0.0646499	0.578693	0.207357	0.196932	risk	1874.37	41.8767	0.3471	G	C	exonic	rs10117709	rs10117709	0.817	synonymous SNV	SNX30:NM_001012994:exon3:c.G372C:p.L124L,
SNX30	114638431	9	0.0307098	0.855728	0.0833779	0.0810607	risk	1489.36	39.8082	0.478796	A	G	exonic	rs76424583	rs76424583	0.125	nonsynonymous SNV	SNX30:NM_001012994:exon5:c.A735G:p.I245M,
SNX30	114640648	9	0.0245869	0.880624	0.089093	0.0871177	risk	1142.83	39.8042	0.478975	C	T	exonic	rs41280189	rs41280189	0.108	synonymous SNV	SNX30:NM_001012994:exon6:c.C864T:p.S288S,
SNX30	114640669	9	-0.0314404	0.896466	0.0378767	0.0390393	prot	1096	54.7432	0.0601887	T	C	exonic	rs7023478	rs7023478	0.942	synonymous SNV	SNX30:NM_001012994:exon6:c.T885C:p.A295A,
SLC46A2	114692657	9	-0.132641	0.206125	0.301004	0.329625	prot	483.028	57.5257	0.00707885	G	A	exonic	rs3802492	rs3802492	0.325	synonymous SNV	SLC46A2:NM_033051:exon1:c.C126T:p.L42L,
SLC46A2	114692702	9	0.275816	0.0075569	0.3631	0.302009	risk	433.056	64.6838	0.00116176	G	T	exonic	rs3802491	rs3802491	0.333	synonymous SNV	SLC46A2:NM_033051:exon1:c.C81A:p.A27A,
SLC46A2	114692847	9	-0.21566	0.144601	0.114351	0.138073	prot	429.028	43.8547	0.119986	C	T	UTR5	rs13283782	rs13283782	0.142	0	0
TNFSF15	116592706	9	-0.248271	0.0128587	0.293082	0.347014	prot	1536.83	34.9327	0.697412	T	C	exonic	rs3810936	rs3810936	0.583	synonymous SNV	TNFSF15:NM_001204344:exon2:c.A426G:p.V142V,TNFSF15:NM_005118:exon4:c.A603G:p.V201V,
TNFSF15	116593070	9	-0.274179	0.0104903	0.245858	0.300137	prot	1632.9	34.6623	0.579139	T	C	intronic	rs4246905	rs4246905	0.617	0	0
TNFSF15	116593890	9	NULL	NULL	NULL	NULL	NULL	NULL	NULL	NULL	A	G	intronic	rs55717217	rs55717217	0.008	0	0
TNFSF15	116607870	9	0.310873	0.35298	0.430827	0.356784	risk	200	0.990778	0.803483	C	A	intronic	rs7030574	rs7030574	0.375	0	0
CARD9	138384909	9	0.153465	0.575025	0.0332967	0.0286956	risk	460.872	40.432	0.321228	C	T	exonic	rs59902911	rs59902911	0.025	synonymous SNV	CARD9:NM_052813:exon5:c.G693A:p.T231T,CARD9:NM_052814:exon5:c.G693A:p.T231T,
CARD9	138385622	9	-0.201472	0.64946	0.0166444	0.0202841	prot	240.458	36.3322	0.027967	C	T	exonic	rs115131813	rs115131813	0.017	synonymous SNV	CARD9:NM_052813:exon3:c.G297A:p.P99P,CARD9:NM_052814:exon3:c.G297A:p.P99P,
CARD9	138385691	9	-0.0638034	0.885986	0.0341492	0.0363173	prot	220.538	20.9895	0.0334803	G	A	exonic	rs11145769	rs11145769	0.017	synonymous SNV	CARD9:NM_052813:exon3:c.C228T:p.Y76Y,CARD9:NM_052814:exon3:c.C228T:p.Y76Y,
CARD9	138386226	9	0.37347	0.000114721	0.480473	0.388976	risk	445.684	35.9781	0.469674	G	A	exonic	rs10781499	rs10781499	0.525	synonymous SNV	CARD9:NM_052813:exon2:c.C126T:p.P42P,CARD9:NM_052814:exon2:c.C126T:p.P42P,
CARD9	138386317	9	0.334834	0.000488941	0.517161	0.433849	risk	427.579	31.962	0.661115	C	T	exonic	rs4077515	rs4077515	0.525	nonsynonymous SNV	CARD9:NM_052813:exon2:c.G35A:p.S12N,CARD9:NM_052814:exon2:c.G35A:p.S12N,
CALML5	5531181	10	NULL	NULL	NULL	NULL	NULL	NULL	NULL	NULL	T	C	exonic	rs10904516	rs10904516	0.3	nonsynonymous SNV	CALML5:NM_017422:exon1:c.A221G:p.K74R,
CALML5	5531183	10	NULL	NULL	NULL	NULL	NULL	NULL	NULL	NULL	C	T	exonic	rs10904517	rs10904517	0.3	synonymous SNV	CALML5:NM_017422:exon1:c.G219A:p.A73A,
CALML5	5531230	10	-0.0410633	0.710976	0.238055	0.245583	prot	528.487	44.4012	0.188005	T	C	exonic	rs11546426	rs11546426	0.225	nonsynonymous SNV	CALML5:NM_017422:exon1:c.A172G:p.S58G,
IL15RA(dist=21712),IL2RA(dist=10803)	6081860	10	-0.162861	0.648253	0.0162202	0.0190346	prot	747.805	27.3183	0.920201	C	T	intergenic	rs41294645	rs41294645	0.017	0	0
IL15RA(dist=21731),IL2RA(dist=10784)	6081879	10	0.0143803	0.898764	0.23458	0.232008	risk	675.947	29.6475	0.763613	C	T	intergenic	rs11596136	rs11596136	0.258	0	0
IL2RA	6101485	10	-0.0400529	0.777749	0.126086	0.130566	prot	768.128	28.8964	0.826925	A	C	intronic	rs28360490	rs28360490	0.075	0	0
IL2RA	6103514	10	0.377959	0.133818	0.0425839	0.0295774	risk	1454.38	77.1328	0.000380563	G	A	exonic	rs2228149	rs2228149	0.042	synonymous SNV	IL2RA:NM_000417:exon4:c.C516T:p.H172H,
IL2RA	6106201	10	-0.0460575	0.642589	0.317978	0.328049	prot	1617.86	50.0338	0.132874	T	A	intronic	rs12358961	rs12358961	0.433	0	0
IL2RA	6106206	10	-0.0406265	0.711602	0.229039	0.236292	prot	1638.45	38.0349	0.559015	C	G	splicing	rs11256369	rs11256369	0.2	0	0
IL2RA	6107975	10	0.271233	0.357138	0.029579	0.0227118	risk	942.317	49.6675	0.117707	C	T	exonic	rs2228150	rs2228150	0.05	synonymous SNV	IL2RA:NM_000417:exon2:c.G84A:p.P28P,
PRKCQ;PRKCQ	6512897	10	-0.0236648	0.846641	0.178987	0.182491	prot	711.95	31.9267	0.745385	G	T	exonic;splicing	rs11258747	rs11258747	0.242	synonymous SNV	PRKCQ:NM_006257:exon17:c.C1846A:p.R616R,
PRKCQ	6538729	10	-0.0456028	0.692804	0.203603	0.211098	prot	1800.93	29.5719	0.862357	G	A	exonic	rs11258943	rs11258943	0.233	synonymous SNV	PRKCQ:NM_006257:exon15:c.C1560T:p.I520I,
PRKCQ	6538805	10	0.0641628	0.522159	0.345617	0.331253	risk	1225.51	33.532	0.632417	C	G	intronic	rs2296123	rs2296123	0.3	0	0
PRKCQ	6561153	10	0.0261662	0.831997	0.182243	0.178376	risk	1568.03	39.8242	0.345528	G	A	intronic	rs643610	rs643610	0.192	0	0
PRKCQ	6567149	10	0.0147939	0.893587	0.23925	0.236568	risk	1607.32	34.8581	0.615521	G	A	exonic	rs2236379	rs2236379	0.233	nonsynonymous SNV	PRKCQ:NM_006257:exon10:c.C989T:p.P330L,
PRKCQ	6573631	10	0.0163864	0.863465	0.404181	0.400241	risk	1022.22	23.2586	0.978475	T	A	intronic	rs527611	rs527611	0.358	0	0
PRKCQ	6593077	10	0.300076	0.0951091	0.0829097	0.0627654	risk	1898.36	70.186	0.00222189	T	C	exonic	rs17555072	rs17555072	0.092	synonymous SNV	PRKCQ:NM_006257:exon3:c.A204G:p.R68R,
CUL2	35342711	10	0.166576	0.118859	0.309738	0.275295	risk	495.306	38.4783	0.273913	C	T	exonic	rs12830	rs12830	0.392	synonymous SNV	CUL2:NM_001198777:exon19:c.G1911A:p.S637S,CUL2:NM_001198778:exon19:c.G1968A:p.S656S,CUL2:NM_001198779:exon19:c.G1950A:p.S650S,CUL2:NM_003591:exon19:c.G1911A:p.S637S,
CUL2	35360389	10	0.146492	0.1427	0.360937	0.327879	risk	1630.21	44.9348	0.17362	C	T	intronic	rs3740083	rs3740083	0.4	0	0
CUL2;CUL2	35361420	10	0.220152	0.0942179	0.171288	0.142255	risk	1139.74	36.7957	0.431868	C	T	exonic;splicing	rs16935840	rs16935840	0.183	synonymous SNV	CUL2:NM_001198777:exon12:c.G1119A:p.T373T,CUL2:NM_001198778:exon12:c.G1176A:p.T392T,CUL2:NM_001198779:exon12:c.G1158A:p.T386T,CUL2:NM_003591:exon12:c.G1119A:p.T373T,
CUL2	35378705	10	0.132142	0.201325	0.343753	0.314588	risk	403.417	42.893	0.140985	G	A	splicing	rs7900480	rs7900480	0.392	0	0
CUL2	35400316	10	0.132986	0.183589	0.357097	0.327179	risk	983.026	38.2848	0.410976	G	A	intronic	rs4934711	rs4934711	0.4	0	0
CREM	35455559	10	0.358713	0.0125928	0.153064	0.112099	risk	379.111	36.9527	0.334113	A	C	upstream	rs16935881	rs16935881	0.183	0	0
CREM	35455561	10	0.139101	0.193954	0.30438	0.275753	risk	395.222	41.2707	0.182652	A	G	upstream	rs4934730	rs4934730	0.408	0	0
CREM	35466620	10	0.205013	0.126141	0.168974	0.142103	risk	1139.89	31.8977	0.571036	T	C	intronic	rs35808464	rs35808464	0.183	0	0
CREM	35466761	10	0.17046	0.087936	0.362668	0.32426	risk	1690.28	40.7176	0.310141	A	G	UTR5	rs17499247	rs17499247	0.408	0	0
CREM	35496221	10	0.134948	0.187388	0.358837	0.328414	risk	847.139	47.0486	0.067519	G	A	intronic	rs17499811	rs17499811	0.408	0	0
CREM	35504784	10	0.202054	0.114327	0.169907	0.143276	risk	1663.14	37.9332	0.563652	C	T	intronic	rs1531550	rs1531550	0.183	0	0
CREM	35524955	10	0.152232	0.126305	0.344649	0.311123	risk	1610.12	41.9129	0.345659	T	G	UTR5	rs1057108	rs1057108	0.408	0	0
CCNY;CCNY	35812408	10	0.0961838	0.344518	0.321141	0.300542	risk	1374.3	49.5954	0.0986094	G	A	exonic;splicing	rs3802509	rs3802509	0.308	synonymous SNV	CCNY:NM_145012:exon2:c.G225A:p.T75T,CCNY:NM_181698:exon4:c.G63A:p.T21T,
MARCH8	45273773	10	-0.0250413	0.806313	0.295877	0.301121	prot	2252.68	25.8358	0.947794	A	G	exonic	rs7908745	rs7908745	0.283	nonsynonymous SNV	MARCH8:NM_001002266:exon7:c.T796C:p.Y266H,MARCH8:NM_001002265:exon8:c.T796C:p.Y266H,MARCH8:NM_145021:exon7:c.T796C:p.Y266H,
MARCH8	45276834	10	-0.387391	0.0701642	0.0463424	0.0668037	prot	720.432	38.3572	0.319793	G	A	exonic	rs3764990	rs3764990	0.058	nonsynonymous SNV	MARCH8:NM_001002266:exon5:c.C274T:p.P92S,MARCH8:NM_001002265:exon6:c.C274T:p.P92S,MARCH8:NM_145021:exon5:c.C274T:p.P92S,
MARCH8	45278682	10	-0.343942	0.107657	0.0428961	0.0594579	prot	1402.48	47.9863	0.180618	G	A	intronic	rs17157825	rs17157825	0.058	0	0
MARCH8	45278862	10	0.0425442	0.709635	0.220639	0.21341	risk	959.7	28.5316	0.86735	G	C	intronic	rs2291428	rs2291428	0.225	0	0
MARCH8	45278887	10	-0.00810654	0.94519	0.230425	0.231866	prot	1003.41	26.9111	0.834438	A	C	intronic	rs2291429	rs2291429	0.225	0	0
MARCH8	45279391	10	-0.349151	0.0792419	0.0560718	0.077682	prot	711.222	40.1937	0.214883	G	A	intronic	rs12769244	rs12769244	0.058	0	0
MARCH8	45350874	10	1.62411	0.00145422	0.0245052	0.00492658	risk	2089.2	40.3891	0.408729	A	G	intronic	rs61854120	rs61854120	0.033	0	0
MAPK8	49279584	10	0.0545098	0.942655	0.00403364	0.00382047	risk	1625.21	24.2371	0.947353	C	A	upstream	rs3730154	rs3730154	0.967	0	0
MBL2;MBL2	54198272	10	0.209187	0.0810068	0.201207	0.169672	risk	1576.48	44.1628	0.300074	G	C	exonic;splicing	rs930507	rs930507	0.833	synonymous SNV	MBL2:NM_000242:exon4:c.C378G:p.L126L,
MBL2	54198304	10	0.170611	0.153882	0.202126	0.176002	risk	1317.68	40.5515	0.401785	G	C	intronic	rs930508	rs930508	0.833	0	0
MBL2	54201241	10	-0.238848	0.0751116	0.126402	0.155211	prot	1210.17	39.3705	0.498417	C	T	exonic	rs1800450	rs1800450	0.158	nonsynonymous SNV	MBL2:NM_000242:exon1:c.G161A:p.G54D,
MBL2	54201248	10	0.115339	0.56963	0.0585051	0.0524661	risk	1229.79	43.8819	0.310388	G	A	exonic	rs5030737	rs5030737	0.058	nonsynonymous SNV	MBL2:NM_000242:exon1:c.C154T:p.R52C,
MBL2	54201467	10	0.0223082	0.838444	0.238039	0.234016	risk	1751.62	46.543	0.221028	G	A	upstream	rs7095891	rs7095891	0.183	0	0
MBL2	54201540	10	0.00529114	0.961707	0.231209	0.23027	risk	1727.33	46.0714	0.235475	G	A	upstream	rs11003123	rs11003123	0.183	0	0
ZNF365	63803678	10	-0.251825	0.22607	0.0496181	0.062933	prot	809.051	56.0184	0.0232393	C	T	upstream	rs77080160	rs77080160	0.042	0	0
ZNF365	63829339	10	0.181119	0.055609	0.426113	0.382525	risk	1583.17	41.4052	0.409157	G	T	exonic	rs3758490	rs3758490	0.6	nonsynonymous SNV	ZNF365:NM_014951:exon5:c.G1009T:p.A337S,
ZNF365	64085190	10	-0.11777	0.256823	0.26486	0.288416	prot	1745.74	48.3958	0.170184	A	G	exonic	rs7076156	rs7076156	0.767	nonsynonymous SNV	ZNF365:NM_199452:exon4:c.A184G:p.T62A,
ZNF365	64085419	10	0.181386	0.0629769	0.378461	0.336826	risk	1274.54	31.3289	0.804064	T	A	intronic	rs7094595	rs7094595	0.45	0	0
ZNF365	64100025	10	-0.347418	0.332677	0.0148911	0.0209474	prot	724.927	41.4139	0.365772	C	T	exonic	rs74796802	rs74796802	0.025	synonymous SNV	ZNF365:NM_199451:exon8:c.C1347T:p.H449H,ZNF365:NM_199452:exon7:c.C609T:p.H203H,
EGR2	64248988	10	0.18561	0.0596587	0.44231	0.397138	risk	617.167	55.2135	0.0121619	G	T	upstream	rs648746	rs648746	0.417	0	0
EGR2	64248990	10	0.190047	0.053205	0.452692	0.406164	risk	639.889	56.526	0.00896971	G	A	upstream	rs648748	rs648748	0.417	0	0
EGR2	64248994	10	0.2067	0.0339079	0.51486	0.463256	risk	683.833	53.4226	0.0182038	A	G	upstream	rs7076924	rs7076924	0.575	0	0
EGR2	64249065	10	-0.344524	0.0797869	0.0523263	0.0722931	prot	1213.54	44.8734	0.239168	C	T	upstream	rs61865885	rs61865885	0.067	0	0
PRF1	72028583	10	-0.104352	0.274524	0.386002	0.411009	prot	946.878	39.3257	0.455292	G	A	exonic	rs885822	rs885822	0.592	synonymous SNV	PRF1:NM_001083116:exon3:c.C900T:p.H300H,PRF1:NM_005041:exon3:c.C900T:p.H300H,
PRF1	72028661	10	0.184779	0.113816	0.212037	0.182803	risk	1172.93	43.5429	0.323092	G	A	exonic	rs885821	rs885821	0.208	synonymous SNV	PRF1:NM_001083116:exon3:c.C822T:p.A274A,PRF1:NM_005041:exon3:c.C822T:p.A274A,
PRF1	72030393	10	-0.846832	0.0890867	0.0204128	0.0463473	prot	208.667	8.889	0.542669	G	A	exonic	rs35947132	rs35947132	0.033	nonsynonymous SNV	PRF1:NM_001083116:exon2:c.C272T:p.A91V,PRF1:NM_005041:exon2:c.C272T:p.A91V,
CAMK2G	75267295	10	-0.000255929	0.998288	0.189219	0.189258	prot	1144.88	42.1322	0.337002	T	A	intronic	rs2242255	rs2242255	0.175	0	0
CAMK2G	75302766	10	-0.0198913	0.831125	0.447187	0.452109	prot	1040.86	44.1524	0.300452	C	T	exonic	rs2675671	rs2675671	0.542	synonymous SNV	CAMK2G:NM_001222:exon2:c.G147A:p.K49K,CAMK2G:NM_172171:exon2:c.G147A:p.K49K,CAMK2G:NM_001204492:exon2:c.G147A:p.K49K,CAMK2G:NM_172169:exon2:c.G147A:p.K49K,CAMK2G:NM_172173:exon2:c.G147A:p.K49K,CAMK2G:NM_172170:exon2:c.G147A:p.K49K,
DLG5	79236638	10	-0.141463	0.163782	0.317818	0.349246	prot	594.711	33.2489	0.600132	G	A	exonic	rs1058198	rs1058198	0.325	synonymous SNV	DLG5:NM_004747:exon26:c.C4851T:p.D1617D,
DLG5	79240879	10	0.181009	0.485861	0.0375903	0.0315628	risk	430.436	23.1126	0.963793	G	T	exonic	rs2289310	rs2289310	0.033	nonsynonymous SNV	DLG5:NM_004747:exon23:c.C4442A:p.P1481Q,
DLG5	79249053	10	0.120199	0.236312	0.370422	0.342853	risk	403.5	38.6654	0.267019	A	G	intronic	rs1248635	rs1248635	0.608	0	0
DLG5;DLG5	79249228	10	-0.00267024	0.980876	0.249435	0.249936	prot	422.297	34.5906	0.487739	G	A	exonic;splicing	rs1248634	rs1248634	0.25	synonymous SNV	DLG5:NM_004747:exon17:c.C3528T:p.G1176G,
DLG5	79249257	10	-0.181073	0.0812985	0.327163	0.368195	prot	316.029	39.3772	0.205998	G	A	intronic	rs2289308	rs2289308	0.325	0	0
DLG5	79249836	10	0.434056	0.287156	0.0182282	0.0118859	risk	281.057	45.6053	0.0709404	G	A	intronic	rs117639725	rs117639725	0.033	0	0
DLG5	79254184	10	0.0769434	0.430336	0.365659	0.348003	risk	624.098	50.1364	0.109053	G	C	exonic	rs1248629	rs1248629	0.608	synonymous SNV	DLG5:NM_004747:exon14:c.C2346G:p.R782R,
DLG5	79260516	10	-0.135804	0.719045	0.0144497	0.0165168	prot	1039.07	39.6957	0.483824	C	G	exonic	rs77492655	rs77492655	0.008	nonsynonymous SNV	DLG5:NM_004747:exon10:c.G1870C:p.E624Q,
DLG5	79260691	10	-0.0622383	0.535592	0.368831	0.383434	prot	498.222	39.1534	0.249556	C	T	intronic	rs10824579	rs10824579	0.35	0	0
DLG5	79265479	10	0.0262924	0.807906	0.283735	0.278422	risk	439.944	35.633	0.391432	G	A	intronic	rs1781797	rs1781797	0.242	0	0
DLG5	79286611	10	0.0915038	0.563261	0.112916	0.10407	risk	354.343	40.5567	0.171543	T	C	exonic	rs1248696	rs1248696	0.867	nonsynonymous SNV	DLG5:NM_004747:exon3:c.A419G:p.Q140R,
DLG5	79298881	10	0.0235074	0.819495	0.337714	0.332476	risk	284.917	42.9137	0.140504	A	G	intronic	rs1248655	rs1248655	0.6	0	0
DLG5	79298967	10	-0.087093	0.805236	0.0174033	0.018957	prot	439.85	29.012	0.852579	G	A	splicing	rs41274594	rs41274594	0.033	0	0
RNLS	90112492	10	-0.207194	0.119666	0.147416	0.175402	prot	1031.47	42.167	0.158632	C	T	intronic	rs3740279	rs3740279	0.183	0	0
RNLS;RNLS	90332817	10	-0.0139305	0.894254	0.358442	0.361652	prot	267.647	24.6375	0.820437	C	G	exonic;splicing	rs2296545	rs2296545	0.483	nonsynonymous SNV	RNLS:NM_001031709:exon1:c.G111C:p.E37D,RNLS:NM_018363:exon1:c.G111C:p.E37D,
RNLS	90333378	10	-0.069291	0.542268	0.218947	0.231027	prot	1351.18	40.8813	0.303885	A	G	upstream	rs2576178	rs2576178	0.242	0	0
MYOF	95062896	10	-0.241933	0.0445685	0.165687	0.201881	prot	1718.43	56.3605	0.0446883	T	C	exonic	rs787666	rs787666	0.833	synonymous SNV	MYOF:NM_013451:exon51:c.A5760G:p.R1920R,MYOF:NM_133337:exon50:c.A5721G:p.R1907R,
MYOF	95072872	10	-0.084295	0.695107	0.0478602	0.0518513	prot	1742.12	49.9797	0.111887	G	A	exonic	rs34048939	rs34048939	0.042	synonymous SNV	MYOF:NM_013451:exon48:c.C5409T:p.D1803D,MYOF:NM_133337:exon47:c.C5370T:p.D1790D,
MYOF	95072884	10	-0.0954342	0.65988	0.0467968	0.0512427	prot	1807.66	48.7451	0.136306	G	A	exonic	rs35527060	rs35527060	0.042	synonymous SNV	MYOF:NM_013451:exon48:c.C5397T:p.D1799D,MYOF:NM_133337:exon47:c.C5358T:p.D1786D,
MYOF	95073029	10	-0.0537631	0.776853	0.0655141	0.0688835	prot	825.795	41.9259	0.265725	C	T	exonic	rs11594445	rs11594445	0.033	nonsynonymous SNV	MYOF:NM_013451:exon47:c.G5348A:p.R1783Q,MYOF:NM_133337:exon46:c.G5309A:p.R1770Q,
MYOF	95083468	10	0.0531573	0.772271	0.0735151	0.0699756	risk	982.564	51.6765	0.0551389	C	A	intronic	rs2298160	rs2298160	0.033	0	0
MYOF	95085657	10	0.0606941	0.583939	0.236523	0.225739	risk	1807.34	50.4896	0.102875	A	G	intronic	rs7097740	rs7097740	0.167	0	0
MYOF	95085782	10	0.0465057	0.809882	0.0656697	0.0628732	risk	2015.18	51.412	0.0579462	A	G	exonic	rs79155397	rs79155397	0.092	synonymous SNV	MYOF:NM_013451:exon41:c.T4449C:p.C1483C,MYOF:NM_133337:exon40:c.T4410C:p.C1470C,
MYOF	95097418	10	-0.261565	0.196616	0.0524388	0.0670647	prot	669.692	42.0624	0.260969	G	A	exonic	rs11187393	rs11187393	0.025	nonsynonymous SNV	MYOF:NM_013451:exon37:c.C4195T:p.R1399C,MYOF:NM_133337:exon36:c.C4156T:p.R1386C,
MYOF	95099727	10	0.0275695	0.803784	0.244248	0.239195	risk	1435.79	48.1195	0.104235	G	A	intronic	rs2298158	rs2298158	0.167	0	0
MYOF	95100995	10	0.128477	0.515453	0.0672346	0.0596116	risk	662.541	46.0168	0.100737	T	C	exonic	rs35669278	rs35669278	0.075	synonymous SNV	MYOF:NM_013451:exon35:c.A3870G:p.L1290L,MYOF:NM_133337:exon34:c.A3831G:p.L1277L,
MYOF	95109566	10	0.116287	0.550337	0.0638197	0.0572144	risk	1198.76	43.9624	0.30741	C	A	intronic	rs41290196	rs41290196	0.075	0	0
MYOF	95129572	10	-0.120015	0.752045	0.0150321	0.0169164	prot	1030.69	35.4137	0.543491	G	A	intronic	rs116844207	rs116844207	0.017	0	0
MYOF	95137599	10	-0.62198	0.0992174	0.0121852	0.0224602	prot	1946.29	44.9516	0.236676	G	A	exonic	rs117595198	rs117595198	0.017	nonsynonymous SNV	MYOF:NM_013451:exon19:c.C1643T:p.T548I,MYOF:NM_133337:exon18:c.C1604T:p.T535I,
MYOF	95138825	10	-0.294695	0.196883	0.0380203	0.0503939	prot	1542.55	42.3242	0.37098	T	C	exonic	rs17108594	rs17108594	0.025	synonymous SNV	MYOF:NM_013451:exon18:c.A1533G:p.R511R,MYOF:NM_133337:exon17:c.A1494G:p.R498R,
MYOF	95151258	10	0.158688	0.715121	0.0126639	0.0108257	risk	1548.44	41.0161	0.382197	C	T	exonic	rs41290202	rs41290202	0.025	nonsynonymous SNV	MYOF:NM_013451:exon12:c.G1024A:p.D342N,MYOF:NM_133337:exon12:c.G1024A:p.D342N,
MYOF	95152103	10	-0.0385911	0.763581	0.158193	0.163401	prot	1317.12	43.6298	0.244449	G	C	splicing	rs2272177	rs2272177	0.158	0	0
MYOF	95152137	10	0.0559045	0.772784	0.0657075	0.0623577	risk	1029.23	42.0525	0.261311	G	T	intronic	rs41290204	rs41290204	0.058	0	0
MYOF	95152650	10	0.139364	0.461045	0.0718267	0.0630722	risk	1187.54	49.0628	0.0886248	T	A	intronic	rs41290206	rs41290206	0.058	0	0
MYOF	95153799	10	-0.0826749	0.698618	0.0486397	0.0526113	prot	1507.12	38.9974	0.469996	G	T	exonic	rs12262721	rs12262721	0.067	synonymous SNV	MYOF:NM_013451:exon9:c.C814A:p.R272R,MYOF:NM_133337:exon9:c.C814A:p.R272R,
MYOF	95158485	10	-0.538509	0.208283	0.00971357	0.0165292	prot	935.585	28.3095	0.897165	C	G	intronic	rs117227653	rs117227653	0.025	0	0
MYOF	95158705	10	-0.342507	0.13426	0.0392173	0.0543656	prot	825.513	46.1247	0.144487	C	T	intronic	rs12243458	rs12243458	0.067	0	0
MYOF	95206613	10	0.150758	0.125561	0.385037	0.350013	risk	739.41	47.2071	0.121369	A	G	intronic	rs701882	rs701882	0.625	0	0
MYOF	95231976	10	-0.254813	0.0596502	0.123197	0.153465	prot	1300.79	49.0784	0.153789	C	A	UTR5	rs882873	rs882873	0.108	0	0
MYOF	95231989	10	0.689561	0.257507	0.00870281	0.00438606	risk	1168.49	17.2127	0.999032	A	C	UTR5	rs947597	rs947597	0.992	0	0
NKX2-3	101282445	10	-0.0458277	0.686544	0.456426	0.467817	prot	219.115	31.8938	0.129649	C	A	upstream	rs10883371	rs10883371	0.517	0	0
NKX2-3	101282473	10	-0.0160455	0.87362	0.461054	0.465044	prot	267.441	40.5398	0.143039	T	A	upstream	rs10883372	rs10883372	0.517	0	0
NKX2-3	101282474	10	-0.0215468	0.830883	0.459631	0.464987	prot	267.912	39.3699	0.173431	G	A	upstream	rs10883373	rs10883373	0.517	0	0
NKX2-3	101283025	10	-0.0892359	0.350993	0.475025	0.497313	prot	763.632	39.7931	0.304946	C	A	exonic	rs41290504	rs41290504	0.517	synonymous SNV	NKX2-3:NM_145285:exon1:c.C147A:p.A49A,
ABCC2	101532568	10	0.0441349	0.706047	0.211058	0.203802	risk	1542.64	40.2654	0.327795	C	T	UTR5	rs717620	rs717620	0.2	0	0
ABCC2	101543249	10	0.0960482	0.316916	0.436899	0.41343	risk	1379.46	47.0496	0.124539	C	T	intronic	rs2804400	rs2804400	0.45	0	0
ABCC2	101553805	10	-0.147642	0.211938	0.17971	0.202511	prot	2012.88	39.5533	0.490203	G	A	exonic	rs2273697	rs2273697	0.267	nonsynonymous SNV	ABCC2:NM_000392:exon10:c.G1249A:p.V417I,
ABCC2	101554002	10	0.483096	0.304101	0.0129328	0.00801762	risk	1667.32	36.8117	0.570103	C	G	exonic	rs113646094	rs113646094	0.008	synonymous SNV	ABCC2:NM_000392:exon10:c.C1446G:p.T482T,
ABCC2	101580010	10	0.132082	0.627675	0.0323898	0.0284964	risk	1373.85	24.3343	0.968056	G	A	intronic	rs11597282	rs11597282	0.058	0	0
ABCC2	101580609	10	0.0949177	0.703573	0.0386332	0.0352582	risk	1381.15	30.0685	0.817045	C	T	intronic	rs41318031	rs41318031	0.075	0	0
ABCC2;ABCC2	101581727	10	0.982194	0.148773	0.00848668	0.00319513	risk	1480.41	29.5897	0.861822	T	C	exonic;splicing	rs45441199	rs45441199	0.008	nonsynonymous SNV	ABCC2:NM_000392:exon23:c.T3107C:p.I1036T,
ABCC2	101585986	10	0.195534	0.372688	0.051618	0.0428431	risk	1196.62	30.6255	0.857061	T	A	exonic	rs17222723	rs17222723	0.075	nonsynonymous SNV	ABCC2:NM_000392:exon25:c.T3563A:p.V1188E,
ABCC2	101594197	10	0.0437362	0.647541	0.384416	0.37412	risk	1509.88	58.8203	0.0277534	C	T	exonic	rs3740066	rs3740066	0.342	synonymous SNV	ABCC2:NM_000392:exon28:c.C3972T:p.I1324I,
ABCC2	101595540	10	0.145969	0.513039	0.0508187	0.044222	risk	651.462	29.0634	0.821011	G	C	intronic	rs17216282	rs17216282	0.075	0	0
ABCC2	101596673	10	0.0418014	0.868868	0.0365779	0.035133	risk	1343.5	48.4332	0.119605	G	A	intronic	rs3740064	rs3740064	0.042	0	0
ABCC2	101596851	10	0.298515	0.165143	0.057444	0.0432602	risk	971.683	32.0031	0.778914	G	T	exonic	rs1137968	rs1137968	0.075	synonymous SNV	ABCC2:NM_000392:exon30:c.G4290T:p.V1430V,
ABCC2	101600523	10	0.15076	0.500382	0.0484284	0.0419352	risk	1213	29.7015	0.883373	C	T	exonic	rs8187707	rs8187707	0.075	synonymous SNV	ABCC2:NM_000392:exon31:c.C4488T:p.H1496H,
ABCC2	101600555	10	0.163353	0.469121	0.0479392	0.0410106	risk	981.429	31.2844	0.8364	G	A	intronic	rs17216212	rs17216212	0.075	0	0
ABCC2	101601284	10	0.238797	0.287493	0.0509287	0.0405488	risk	1495.61	22.5561	0.983717	G	A	exonic	rs8187710	rs8187710	0.075	nonsynonymous SNV	ABCC2:NM_000392:exon32:c.G4544A:p.C1515Y,
EIF3A	120818959	10	1.01368	0.000155585	0.0577199	0.0217451	risk	1035.5	61.7379	0.00481532	A	G	exonic	rs7908387	rs7908387	0.958	synonymous SNV	EIF3A:NM_003750:exon6:c.T939C:p.D313D,
EIF3A	120823236	10	0.831433	0.0338556	0.023592	0.0104112	risk	1764.54	46.6229	0.133456	G	C	intronic	rs45593335	rs45593335	0.025	0	0
TNNT3(dist=1933),MRPL23(dist=6633)	1918445	11	0.315104	0.000741296	0.501618	0.423449	risk	1309.57	42.6637	0.357307	T	C	intergenic	rs11041941	rs11041941	0.642	0	0
MRPL23	1928719	11	0.312171	0.33803	0.0249403	0.0183756	risk	590.55	44.6712	0.211838	G	A	exonic	rs34134444	rs34134444	0.033	nonsynonymous SNV	MRPL23:NM_021134:exon2:c.G32A:p.R11Q,
MRPL23	1928781	11	0.723205	0.0363813	0.0293823	0.0144751	risk	337.306	56.2915	0.00947631	G	A	exonic	rs2240197	rs2240197	0.033	nonsynonymous SNV	MRPL23:NM_021134:exon2:c.G94A:p.G32S,
MRPL23	1934128	11	0.0431911	0.732631	0.175804	0.169633	risk	787.053	43.7788	0.174815	G	A	exonic	rs12812	rs12812	0.125	nonsynonymous SNV	MRPL23:NM_021134:exon5:c.G364A:p.A122T,
MRPL23(dist=5669),LOC100133545(dist=20931)	1940084	11	-0.636931	0.170759	0.0079368	0.0149005	prot	715.39	43.0496	0.302053	C	T	intergenic	rs117979807	rs117979807	0.033	0	0
MRPL23(dist=16045),LOC100133545(dist=10555)	1950460	11	-0.0363741	0.907903	0.0248665	0.025764	prot	290.743	50.8779	0.0241842	G	A	intergenic	rs217734	rs217734	0.017	0	0
MRPL23(dist=16136),LOC100133545(dist=10464)	1950551	11	0.157838	0.194828	0.230264	0.203484	risk	288.412	36.2942	0.275238	C	A	intergenic	rs190063	rs190063	0.833	0	0
INS-IGF2	2125590	11	-0.479845	0.0709291	0.403661	0.522388	prot	196.8	13.6641	0.0034	A	G	exonic	rs10770125	rs10770125	0.492	nonsynonymous SNV	INS-IGF2:NM_001042376:exon4:c.T431C:p.L144P,
INS-IGF2	2137636	11	0.260686	0.010781	0.37563	0.316734	risk	469.333	39.1099	0.251083	T	G	ncRNA	rs3842753	rs3842753	0.592	0	0
INS-IGF2	2137649	11	0.170355	0.139129	0.247189	0.216867	risk	555.917	30.8204	0.624267	G	A	ncRNA	rs3842752	rs3842752	0.2	0	0
INS,INS-IGF2	2138786	11	-0.962534	0.10131	0.00509851	0.0132403	prot	282.629	31.8222	0.52564	G	A	splicing	rs5505	rs5505	0.017	0	0
INS,INS-IGF2	2138800	11	0.245885	0.0219182	0.367197	0.312137	risk	258.455	39.7296	0.135253	A	T	splicing	rs689	rs689	0.758	0	0
INS,INS-IGF2	2139071	11	2.71706	0.00642137	0.0169867	0.00114038	risk	314.056	33.3066	0.501423	C	G	upstream	rs3842738	rs3842738	1	0	0
SAA2-SAA4,SAA4	18209752	11	0.00510892	0.984262	0.0348322	0.0346608	risk	1185.74	39.0097	0.379509	C	T	exonic	rs2460827	rs2460827	0.983	nonsynonymous SNV	SAA2-SAA4:NM_001199744:exon6:c.G500A:p.C167Y,SAA4:NM_006512:exon4:c.G266A:p.C89Y,
SAA4	18214858	11	-0.0608111	0.811239	0.0339429	0.0359945	prot	1603.71	38.928	0.473118	A	C	UTR5	rs1378609	rs1378609	0.983	0	0
SAA2	18223603	11	0.637334	6.07411e-06	0.183015	0.105894	risk	600.722	39.5207	0.236916	C	T	exonic	rs2468844	rs2468844	0.908	nonsynonymous SNV	SAA2:NM_030754:exon4:c.G266A:p.R89H,
SAA2;SAA2	18223633	11	-0.298745	0.650373	0.0047584	0.0064045	prot	581.27	28.6956	0.765208	G	A	exonic;splicing	rs116861605	rs116861605	0.017	nonsynonymous SNV	SAA2:NM_030754:exon4:c.C236T:p.A79V,
SAA2,SAA2-SAA4	18223688	11	-0.0931413	0.359296	0.346316	0.367692	prot	329.111	40.6178	0.201746	A	G	intronic	rs2445173	rs2445173	0.375	0	0
SAA2,SAA2-SAA4;SAA2,SAA2-SAA4	18224039	11	-0.101882	0.297963	0.330497	0.353416	prot	1320.43	14.4375	0.999933	A	G	exonic;splicing	rs74872559	rs74872559	0.258	nonsynonymous SNV	SAA2:NM_030754:exon3:c.T224C:p.V75A,SAA2:NM_001127380:exon3:c.T224C:p.V75A,SAA2-SAA4:NM_001199744:exon3:c.T224C:p.V75A,
SAA2,SAA2-SAA4	18224047	11	-0.110977	0.233505	0.446667	0.474231	prot	1269.6	7.86167	1	A	G	exonic	rs1136766	rs1136766	0.65	synonymous SNV	SAA2:NM_030754:exon3:c.T216C:p.A72A,SAA2:NM_001127380:exon3:c.T216C:p.A72A,SAA2-SAA4:NM_001199744:exon3:c.T216C:p.A72A,
SAA2,SAA2-SAA4	18226901	11	-0.423833	0.00267584	0.105014	0.152016	prot	1542.79	47.9903	0.180512	G	A	upstream	rs79669707	rs79669707	0.083	0	0
TMEM86A	18676880	11	0	0	0	0	NA	0	0	0	C	G	upstream	rs7946446	rs7946446	0.925	0	0
TMEM86A	18676915	11	0	0	0	0	NA	0	0	0	C	T	upstream	rs117069882	rs117069882	0.05	0	0
TMEM86A	18679367	11	-0.168543	0.199025	0.154834	0.178193	prot	358.5	25.6465	0.847936	A	G	intronic	rs733460	rs733460	0.2	0	0
TMEM86A	18680025	11	-0.322474	0.613496	0.00460446	0.00634552	prot	1269.07	17.9785	0.998959	C	A	exonic	rs117231481	rs117231481	0.008	synonymous SNV	TMEM86A:NM_153347:exon3:c.C616A:p.R206R,
NELL1	20647593	11	0	0	0	0	NA	0	0	0	C	A	upstream	rs6483715	rs6483715	0.883	0	0
NELL1	20761862	11	-0.0685982	0.520293	0.25268	0.265852	prot	1156.29	61.838	0.0113888	G	A	exonic	rs8176785	rs8176785	0.708	nonsynonymous SNV	NELL1:NM_201551:exon3:c.G245A:p.R82Q,NELL1:NM_006157:exon3:c.G245A:p.R82Q,
NELL1	20761911	11	-0.134753	0.223598	0.217167	0.240946	prot	1355.5	61.7491	0.0152002	C	T	exonic	rs2280363	rs2280363	0.292	synonymous SNV	NELL1:NM_201551:exon3:c.C294T:p.S98S,NELL1:NM_006157:exon3:c.C294T:p.S98S,
NELL1	20825826	11	-0.364463	0.585411	0.00413424	0.00594144	prot	1553.9	32.5639	0.79203	G	A	exonic	rs117839762	rs117839762	0.017	nonsynonymous SNV	NELL1:NM_201551:exon4:c.G457A:p.A153T,NELL1:NM_006157:exon4:c.G457A:p.A153T,
NELL1	20906536	11	0.553607	0.366296	0.00791091	0.00456311	risk	1015.39	28.4065	0.894707	C	T	exonic	rs55926004	rs55926004	0.008	nonsynonymous SNV	NELL1:NM_201551:exon9:c.C932T:p.P311L,NELL1:NM_006157:exon9:c.C932T:p.P311L,
NELL1	20915970	11	0.0251523	0.916272	0.0403538	0.0393909	risk	1080.8	40.8602	0.388723	C	T	exonic	rs8176786	rs8176786	0.067	nonsynonymous SNV	NELL1:NM_201551:exon10:c.C1060T:p.R354W,NELL1:NM_006157:exon10:c.C1060T:p.R354W,
NELL1;NELL1	21349063	11	0.018239	0.940728	0.0429184	0.0421755	risk	355.543	44.9078	0.0808776	C	T	exonic;splicing	rs4151056	rs4151056	0.092	synonymous SNV	NELL1:NM_201551:exon15:c.C1638T:p.C546C,NELL1:NM_006157:exon15:c.C1638T:p.C546C,
NELL1	21538381	11	0.190282	0.102707	0.213186	0.183006	risk	1047.64	63.9074	0.00953454	C	T	exonic	rs8176789	rs8176789	0.783	synonymous SNV	NELL1:NM_201551:exon16:c.C1716T:p.G572G,NELL1:NM_006157:exon17:c.C1857T:p.G619G,
GAS2	22644629	11	0.136008	0.231759	0.222611	0.199963	risk	1134.05	48.9542	0.156682	C	T	upstream	rs337498	rs337498	0.867	0	0
GAS2	22652688	11	0.156336	0.114177	0.363792	0.328433	risk	1350.53	73.1601	0.000526025	G	A	intronic	rs1032681	rs1032681	0.733	0	0
GAS2	22652792	11	0.142066	0.147912	0.3632	0.331021	risk	1716.78	69.3293	0.00198254	T	G	intronic	rs1125485	rs1125485	0.733	0	0
GAS2	22653027	11	0.16654	0.0882412	0.400965	0.361702	risk	1435.74	60.6631	0.00839266	A	G	exonic	rs922571	rs922571	0.717	synonymous SNV	GAS2:NM_177553:exon2:c.A36G:p.G12G,GAS2:NM_005256:exon1:c.A36G:p.G12G,GAS2:NM_001143830:exon2:c.A36G:p.G12G,
LUZP2	24475017	11	0.147926	0.234022	0.365518	0.331941	risk	221.708	27.3196	0.199337	A	G	upstream	rs1509616	rs1509616	0.725	0	0
LUZP2	24707418	11	-0.0686639	0.463968	0.456829	0.473911	prot	1495.34	40.3754	0.40932	G	A	splicing	rs7128434	rs7128434	0.525	0	0
LUZP2	24716431	11	0.0703722	0.505197	0.287014	0.272831	risk	1225.15	51.0649	0.0618134	G	A	splicing	rs1564992	rs1564992	0.258	0	0
LUZP2	24741438	11	-0.0442142	0.671761	0.363025	0.373309	prot	281.294	32.7367	0.430664	A	T	splicing	rs2716532	rs2716532	0.642	0	0
LUZP2	25055514	11	0.1617	0.0938219	0.397114	0.359116	risk	1052.12	34.0954	0.692904	G	C	exonic	rs7930185	rs7930185	0.45	nonsynonymous SNV	LUZP2:NM_001009909:exon11:c.G922C:p.E308Q,
CD6	60495659	11	-0.581053	0.193618	0.00891125	0.0158215	prot	1047.97	35.3729	0.591564	C	A	upstream	rs113460854	rs113460854	0.025	0	0
CD6	60532679	11	0.140928	0.342407	0.126929	0.112115	risk	391.811	47.457	0.077886	T	C	exonic	rs61899223	rs61899223	0.142	synonymous SNV	CD6:NM_006725:exon4:c.T567C:p.T189T,
CD6	60532762	11	0.0266824	0.822107	0.244311	0.239419	risk	263.727	34.6877	0.296344	C	T	exonic	rs11230562	rs11230562	0.167	nonsynonymous SNV	CD6:NM_006725:exon4:c.C650T:p.T217M,
CD6	60532785	11	0.0902184	0.422493	0.306594	0.287755	risk	254.344	24.185	0.76359	C	T	exonic	rs11230563	rs11230563	0.267	nonsynonymous SNV	CD6:NM_006725:exon4:c.C673T:p.R225W,
CD6	60532882	11	0	0	0	0	NA	0	0	0	C	T	exonic	rs2074225	rs2074225	0.475	nonsynonymous SNV	CD6:NM_006725:exon4:c.C770T:p.A257V,
CD6	60532883	11	NULL	NULL	NULL	NULL	NULL	NULL	NULL	NULL	G	C	exonic	rs79848107	rs79848107	0.15	synonymous SNV	CD6:NM_006725:exon4:c.G771C:p.A257A,
CD6	60532909	11	0	0	0	0	NA	0	0	0	C	T	intronic	rs72926536	rs72926536	0.1	0	0
CD6	60533649	11	-0.235623	0.0653324	0.161918	0.196486	prot	392.167	39.4342	0.239854	G	A	exonic	rs12360861	rs12360861	0.067	nonsynonymous SNV	CD6:NM_006725:exon5:c.G811A:p.A271T,
CD6	60535206	11	-0.87287	0.138715	0.00457449	0.0108809	prot	785.683	36.0888	0.603399	C	T	intronic	rs117785308	rs117785308	0.008	0	0
CD6	60541510	11	0	0	0	0	NA	0	0	0	A	G	intronic	rs2074231	rs2074231	0.592	0	0
CD6	60541614	11	-0.425167	0.164053	0.375534	0.479167	prot	209.4	8.58188	0.378785	A	G	intronic	rs2074232	rs2074232	0.592	0	0
CD6	60541839	11	0.151108	0.455688	0.0596936	0.0517551	risk	1632.57	35.437	0.675665	A	G	exonic	rs61755080	rs61755080	0.075	nonsynonymous SNV	CD6:NM_006725:exon11:c.A1615G:p.T539A,
CD6	60541928	11	0.0761887	0.423885	0.397469	0.379373	risk	1223.6	47.7137	0.187812	A	G	exonic	rs1050922	rs1050922	0.592	synonymous SNV	CD6:NM_006725:exon11:c.A1704G:p.S568S,
CD6	60542039	11	-0.146346	0.26914	0.152753	0.172669	prot	857.778	34.9874	0.420991	C	T	exonic	rs12417503	rs12417503	0.1	synonymous SNV	CD6:NM_006725:exon11:c.C1815T:p.A605A,
CD6	60542040	11	0.0183043	0.871062	0.248916	0.24551	risk	847.25	41.004	0.190287	G	A	exonic	rs2074233	rs2074233	0.183	nonsynonymous SNV	CD6:NM_006725:exon11:c.G1816A:p.G606S,
CD5	60643489	11	0.0385295	0.758123	0.173595	0.168137	risk	939.125	54.9617	0.0368829	C	T	exonic	rs2241002	rs2241002	0.192	nonsynonymous SNV	CD5:NM_014207:exon5:c.C671T:p.P224L,
CD5	60646984	11	0.246148	0.587305	0.0130421	0.0102255	risk	437.111	31.4328	0.594078	G	A	exonic	rs117646548	rs117646548	0.017	nonsynonymous SNV	CD5:NM_014207:exon7:c.G1129A:p.A377T,
CD5;CD5	60647076	11	-0.403945	0.545079	0.00430516	0.00643414	prot	481.231	31.2246	0.736055	G	C	exonic;splicing	rs117045863	rs117045863	0.008	nonsynonymous SNV	CD5:NM_014207:exon7:c.G1221C:p.K407N,
CD5	60647997	11	-0.0657899	0.677456	0.103189	0.109438	prot	354.139	32.0974	0.56113	C	T	intronic	rs12364279	rs12364279	0.108	0	0
CD5	60649182	11	0.198108	0.221359	0.103335	0.086368	risk	784.462	44.4358	0.187045	A	G	exonic	rs637186	rs637186	0.908	nonsynonymous SNV	CD5:NM_014207:exon9:c.A1382G:p.H461R,
CD5	60649811	11	0.0446611	0.631619	0.462765	0.451682	risk	1071.76	43.3683	0.329744	C	T	exonic	rs2229177	rs2229177	0.533	nonsynonymous SNV	CD5:NM_014207:exon10:c.C1412T:p.A471V,
CD5	60649898	11	0.022502	0.905324	0.071795	0.0703098	risk	698.306	27.2959	0.785586	G	C	splicing	rs574843	rs574843	0.092	0	0
SLC22A11	64079656	11	0.20896	0.0263189	0.475789	0.424121	risk	1623.68	41.3893	0.366779	C	T	upstream	rs3759053	rs3759053	0.592	0	0
SLC22A11	64089438	11	-0.246315	0.0335761	0.445053	0.506409	prot	248.28	23.161	0.451404	A	C	intronic	rs71456318	rs71456318	0.558	0	0
ATG2A	64419425	11	0	0	0	0	NA	0	0	0	A	G	exonic	rs77802938	rs77802938	0.017	synonymous SNV	ATG2A:NM_015104:exon40:c.T5493C:p.D1831D,
ATG2A	64430367	11	-0.122593	0.870279	0.00676632	0.00764207	prot	216.667	21.2997	0.320481	T	C	intronic	rs117052768	rs117052768	0.017	0	0
ATG2A	64430483	11	0.954882	0.273301	0.00704351	0.00272254	risk	243.704	17.2334	0.873156	C	T	exonic	rs117361031	rs117361031	0.008	nonsynonymous SNV	ATG2A:NM_015104:exon21:c.G3082A:p.V1028M,
ATG2A	64433681	11	0.0911037	0.734714	0.0352732	0.0323009	risk	479.556	39.8538	0.225829	C	T	intronic	rs79193402	rs79193402	0.033	0	0
ATG2A	64435907	11	0.221686	0.335452	0.0516841	0.0418376	risk	392.194	55.2679	0.0120114	G	A	exonic	rs60711419	rs60711419	0.025	nonsynonymous SNV	ATG2A:NM_015104:exon9:c.C1211T:p.A404V,
ATG2A	64435938	11	0.133033	0.546924	0.0531864	0.0468718	risk	525.73	40.6655	0.234997	G	A	exonic	rs35115827	rs35115827	0.025	nonsynonymous SNV	ATG2A:NM_015104:exon9:c.C1180T:p.R394C,
ATG2A	64437377	11	0.393828	0.325088	0.036792	0.025116	risk	210.842	42.9187	0.000493414	G	A	exonic	rs61744001	rs61744001	0.025	synonymous SNV	ATG2A:NM_015104:exon5:c.C663T:p.A221A,
ATG2A	64437395	11	0.0930792	0.764013	0.328142	0.307959	risk	198.25	1.36371	0.505678	G	A	exonic	rs618006	rs618006	0.775	synonymous SNV	ATG2A:NM_015104:exon5:c.C645T:p.D215D,
C11orf30	75861572	11	0.0475095	0.620313	0.46716	0.455355	risk	751.263	48.8164	0.0752586	A	G	intronic	rs4245443	rs4245443	0.65	0	0
C11orf30	75904830	11	0.0596543	0.526732	0.442816	0.428152	risk	983.854	55.3173	0.0434386	G	A	splicing	rs2508740	rs2508740	0.642	0	0
C11orf30	75911833	11	-0.148293	0.533667	0.0375947	0.0433439	prot	1805.27	35.9828	0.608263	C	T	intronic	rs11600501	rs11600501	0.042	0	0
C11orf30	75933463	11	-0.195598	0.634867	0.0117841	0.0142935	prot	1496.86	30.8981	0.8487	C	G	exonic	rs35962163	rs35962163	0.008	synonymous SNV	C11orf30:NM_020193:exon19:c.C3222G:p.P1074P,
C11orf30	75934863	11	-0.0366093	0.713782	0.312539	0.320458	prot	1681.12	35.0807	0.691076	T	C	exonic	rs3753051	rs3753051	0.3	synonymous SNV	C11orf30:NM_020193:exon20:c.T3648C:p.T1216T,
GAB2	77607993	11	-0.139699	0.297588	0.131403	0.148184	prot	821.571	48.5435	0.166532	T	C	exonic	rs2450122	rs2450122	0.083	synonymous SNV	GAB2:NM_080491:exon10:c.A2004G:p.S668S,GAB2:NM_012296:exon10:c.A1890G:p.S630S,
GAB2	77608095	11	0.121447	0.67551	0.0279078	0.0247953	risk	1087.83	41.7745	0.393623	G	A	exonic	rs61749244	rs61749244	0.033	synonymous SNV	GAB2:NM_080491:exon10:c.C1902T:p.S634S,GAB2:NM_012296:exon10:c.C1788T:p.S596S,
GAB2	77608147	11	-0.122119	0.340631	0.147816	0.163869	prot	782.81	52.1146	0.0949912	G	A	intronic	rs901104	rs901104	0.083	0	0
GAB2	77608994	11	-0.0565009	0.679919	0.145071	0.152221	prot	456.139	40.1934	0.214891	C	T	intronic	rs901103	rs901103	0.083	0	0
GAB2	77613814	11	0.0213252	0.871957	0.144929	0.142307	risk	1111.31	50.0927	0.13166	A	G	exonic	rs1385600	rs1385600	0.083	synonymous SNV	GAB2:NM_080491:exon5:c.T1290C:p.V430V,GAB2:NM_012296:exon5:c.T1176C:p.V392V,
GAB2	77615448	11	0.0159945	0.898576	0.16507	0.162878	risk	1130.69	48.1574	0.176203	G	A	exonic	rs2248407	rs2248407	0.083	synonymous SNV	GAB2:NM_080491:exon4:c.C918T:p.F306F,GAB2:NM_012296:exon4:c.C804T:p.F268F,
GAB2	77730512	11	0.0481194	0.688663	0.189511	0.18223	risk	2168.54	60.9294	0.0138757	G	T	UTR5	rs2292572	rs2292572	0.083	0	0
GAB2	77730787	11	0.11639	0.356021	0.178595	0.162154	risk	995.667	44.0818	0.197014	A	G	intronic	rs2292573	rs2292573	0.083	0	0
CASP1	104402746	11	-0.272171	0.503127	0.0118893	0.0155505	prot	1395.41	34.6935	0.666593	G	A	intronic	rs45519931	rs45519931	0.017	0	0
CASP1	104405027	11	-0.186085	0.160382	0.140577	0.164596	prot	1295.62	32.6704	0.67221	C	A	intronic	rs505901	rs505901	0.175	0	0
CASP1	104405595	11	-0.238587	0.0554762	0.152035	0.185406	prot	1441.86	32.9595	0.777259	C	T	splicing	rs501192	rs501192	0.175	0	0
CASP1	104405698	11	-0.243412	0.0537462	0.149728	0.183424	prot	1844.51	35.6983	0.621272	G	A	exonic	rs580253	rs580253	0.175	synonymous SNV	CASP1:NM_033294:exon5:c.C487T:p.L163L,CASP1:NM_033293:exon5:c.C487T:p.L163L,CASP1:NM_033292:exon6:c.C766T:p.L256L,CASP1:NM_001223:exon5:c.C703T:p.L235L,
CARD17	104476420	11	-0.0319727	0.741218	0.379748	0.387308	prot	1180.07	24.9382	0.949139	C	T	intronic	rs1792771	rs1792771	0.683	0	0
CARD17	104476467	11	-0.190298	0.287416	0.0668811	0.0797815	prot	1503.83	37.3998	0.587933	G	A	exonic	rs12806837	rs12806837	0.083	nonsynonymous SNV	CARD17:NM_001007232:exon2:c.C257T:p.T86M,
CARD17	104477311	11	-0.044039	0.836718	0.0495072	0.0516211	prot	1831.61	29.6321	0.860545	C	T	intronic	rs77208579	rs77208579	0.033	0	0
CARD17	104477400	11	-0.0486704	0.615327	0.363399	0.374731	prot	1776.88	28.3362	0.896492	C	T	upstream	rs1792773	rs1792773	0.667	0	0
IL18	111519538	11	0.0781666	0.822553	0.0195691	0.0181243	risk	1363.49	32.4426	0.682546	G	A	exonic	rs5744290	rs5744290	0.008	synonymous SNV	IL18:NM_001562:exon6:c.C573T:p.N191N,
IL18	111524620	11	-0.779128	0.232316	0.00398868	0.00865289	prot	1275.26	29.1453	0.818078	C	T	exonic	rs45497197	rs45497197	0.017	synonymous SNV	IL18:NM_001562:exon5:c.G276A:p.Q92Q,
IL18	111526126	11	-0.115123	0.274979	0.271309	0.294658	prot	1442.03	44.7529	0.178429	T	G	exonic	rs549908	rs549908	0.242	synonymous SNV	IL18:NM_001562:exon4:c.A105C:p.S35S,
IL18	111539949	11	-0.102127	0.357867	0.2502	0.269843	prot	366.417	46.7493	0.0714333	A	C	UTR5	rs360718	rs360718	0.233	0	0
IL18	111540198	11	-0.127032	0.234205	0.25324	0.278006	prot	1495.68	54.8686	0.0375637	C	G	upstream	rs187238	rs187238	0.233	0	0
NNMT	113671704	11	-0.195395	0.207961	0.0915209	0.109115	prot	930.071	28.3805	0.915458	A	G	upstream	rs79173593	rs79173593	0.125	0	0
IL10RA;IL10RA	117364419	11	-0.0190944	0.90613	0.0895443	0.0911133	prot	1153.31	62.4566	0.0130722	G	A	exonic;splicing	rs4252249	rs4252249	0.067	synonymous SNV	IL10RA:NM_001558:exon2:c.G180A:p.A60A,
IL10RA	117365515	11	0.3588	0.399665	0.0156744	0.0110007	risk	803.361	36.0435	0.373129	G	A	exonic	rs4252303	rs4252303	0.017	nonsynonymous SNV	IL10RA:NM_001558:exon3:c.G337A:p.V113I,
IL10RA	117369257	11	0.160579	0.0844092	0.49542	0.455394	risk	1154.4	40.3749	0.453685	A	G	exonic	rs2256111	rs2256111	0.517	synonymous SNV	IL10RA:NM_001558:exon4:c.A459G:p.A153A,
IL10RA	117369273	11	0.0200653	0.87311	0.164291	0.161555	risk	1200.02	43.9649	0.307321	A	G	exonic	rs3135932	rs3135932	0.208	nonsynonymous SNV	IL10RA:NM_001558:exon4:c.A475G:p.S159G,
IL10RA	117374880	11	-0.220754	0.0311801	0.324059	0.374157	prot	489.833	51.698	0.0264739	A	G	exonic	rs2229113	rs2229113	0.608	nonsynonymous SNV	IL10RA:NM_001558:exon7:c.A1051G:p.R351G,
IL10RA	117375088	11	-0.210055	0.363763	0.0419016	0.0511945	prot	712.108	31.1767	0.653293	C	T	exonic	rs2229114	rs2229114	0.033	nonsynonymous SNV	IL10RA:NM_001558:exon7:c.C1259T:p.S420L,
CD3E;CD3E	117683217	11	-0.129445	0.23092	0.243788	0.268435	prot	1127.5	30.494	0.801608	C	T	exonic;splicing	rs4606515	rs4606515	0.308	synonymous SNV	CD3E:NM_000733:exon3:c.C54T:p.G18G,
CD3E	117684407	11	-0.0811727	0.442184	0.37861	0.397886	prot	234.062	28.3499	0.551902	A	G	intronic	rs1599810	rs1599810	0.667	0	0
CD3E	117684410	11	0.111041	0.307659	0.319483	0.29584	risk	230.441	38.0873	0.211967	G	A	intronic	rs1599809	rs1599809	0.358	0	0
CD3E	117688039	11	0.132896	0.186141	0.349199	0.319633	risk	860.923	40.7128	0.310327	T	A	intronic	rs1945765	rs1945765	0.358	0	0
CD3E	117688526	11	0.119563	0.790274	0.0115931	0.0103001	risk	1981.93	36.0705	0.60424	C	T	intronic	rs2231443	rs2231443	0.017	0	0
CD3E	117690350	11	-0.134962	0.219515	0.256039	0.282581	prot	417.639	30.1258	0.65807	T	C	intronic	rs2298821	rs2298821	0.308	0	0
CD3D	117715170	11	-0.150374	0.146357	0.294722	0.326912	prot	667.316	38.2475	0.36775	A	C	intronic	rs2276424	rs2276424	0.742	0	0
CD3D	117718842	11	0.195318	0.141244	0.155073	0.131168	risk	1668.86	57.9277	0.0330955	C	T	upstream	rs2239695	rs2239695	0.2	0	0
CD3G	117726559	11	1.58471	0.000449443	0.0300949	0.00632093	risk	1489.69	107.726	3.97876e-08	T	C	exonic	rs3753059	rs3753059	0.208	synonymous SNV	CD3G:NM_000073:exon4:c.T390C:p.A130A,
CD3G	117726560	11	1.16009	0.0116929	0.0209362	0.00665835	risk	1477.36	99.5748	5.47849e-07	G	T	exonic	rs3753058	rs3753058	0.208	nonsynonymous SNV	CD3G:NM_000073:exon4:c.G391T:p.V131F,
UBE4A	117735433	11	0.119567	0.278966	0.273883	0.250758	risk	763.167	40.5626	0.203423	T	G	upstream	rs2276417	rs2276417	0.283	0	0
UBE4A	117735474	11	0.248501	0.071863	0.154519	0.124762	risk	777.974	45.9252	0.124301	A	T	upstream	rs2276418	rs2276418	0.2	0	0
UBE4A	117735569	11	-0.102027	0.526616	0.0877428	0.0962603	prot	759.5	42.9933	0.344274	C	T	UTR5	rs2276419	rs2276419	0.075	0	0
UBE4A	117762512	11	-0.43001	0.246776	0.013245	0.0202174	prot	1192.14	38.5623	0.535005	C	T	exonic	rs35460113	rs35460113	0.025	synonymous SNV	UBE4A:NM_004788:exon16:c.C2583T:p.I861I,UBE4A:NM_001204077:exon16:c.C2562T:p.I854I,
CXCR5	118259563	11	0.00323573	0.982219	0.115618	0.115287	risk	1114.36	59.3443	0.024987	C	A	upstream	rs630923	rs630923	0.158	0	0
CXCR5	118259859	11	0.131494	0.332339	0.156259	0.139695	risk	783.676	49.9692	0.048389	C	G	UTR5	rs10892307	rs10892307	0.133	0	0
CXCR5	118269261	11	0.244704	0.0302338	0.268262	0.223018	risk	577.278	45.4419	0.0908334	C	T	intronic	rs613791	rs613791	0.317	0	0
CXCR5	118270297	11	-0.618885	0.205873	0.00708587	0.013078	prot	937.714	40.9747	0.427565	C	T	exonic	rs2230321	rs2230321	0.017	synonymous SNV	CXCR5:NM_032966:exon1:c.C699T:p.V233V,CXCR5:NM_001716:exon2:c.C834T:p.V278V,
CXCR5	118270477	11	0.133029	0.235503	0.263431	0.238442	risk	787.194	44.6764	0.104076	G	C	exonic	rs598207	rs598207	0.325	synonymous SNV	CXCR5:NM_032966:exon1:c.G879C:p.T293T,CXCR5:NM_001716:exon2:c.G1014C:p.T338T,
CXCR5	118270493	11	-0.295119	0.38055	0.0189838	0.0253355	prot	706.472	41.5351	0.175305	G	A	exonic	rs665648	rs665648	0.05	nonsynonymous SNV	CXCR5:NM_032966:exon1:c.G895A:p.G299S,CXCR5:NM_001716:exon2:c.G1030A:p.G344S,
OAF	119602708	11	0.233411	0.0258242	0.339423	0.289199	risk	631.806	45.284	0.0934454	T	C	intronic	rs873059	rs873059	0.7	0	0
OAF	119604868	11	0	0	0	0	NA	0	0	0	A	G	exonic	rs2508489	rs2508489	0.842	nonsynonymous SNV	OAF:NM_178507:exon4:c.A629G:p.H210R,
OAF	119604889	11	0.0850436	0.660317	0.263616	0.247442	risk	203.417	27.2828	0.00234895	G	A	exonic	rs2508490	rs2508490	0.758	nonsynonymous SNV	OAF:NM_178507:exon4:c.G650A:p.R217H,
OAF	119605001	11	0.124946	0.535991	0.0716706	0.0637895	risk	278	32.2131	0.406475	C	T	exonic	rs2465654	rs2465654	0.067	synonymous SNV	OAF:NM_178507:exon4:c.C762T:p.F254F,
CACNA1C	2032630	12	0	0	0	0	NA	0	0	0	G	A	upstream	rs11062091	rs11062091	0.208	0	0
CACNA1C	2428447	12	0.0499156	0.670621	0.20946	0.201314	risk	1953.13	52.3509	0.0485055	G	A	exonic	rs1544514	rs1544514	0.175	synonymous SNV	CACNA1C:NM_001129843:exon4:c.G522A:p.A174A,CACNA1C:NM_001129831:exon4:c.G522A:p.A174A,CACNA1C:NM_001167625:exon4:c.G522A:p.A174A,CACNA1C:NM_001129838:exon4:c.G522A:p.A174A,CACNA1C:NM_001129827:exon4:c.G522A:p.A174A,CACNA1C:NM_001129832:exon4:c.G522A:p.A174A,CACNA1C:NM_001129839:exon4:c.G522A:p.A174A,CACNA1C:NM_001167624:exon4:c.G522A:p.A174A,CACNA1C:NM_001167623:exon4:c.G522A:p.A174A,CACNA1C:NM_0…
CACNA1C	2428559	12	0.111737	0.329125	0.229328	0.210179	risk	1206.56	35.5147	0.538707	G	A	intronic	rs1544515	rs1544515	0.233	0	0
CACNA1C	2428561	12	0.115775	0.311377	0.230449	0.210561	risk	1202.31	34.083	0.606543	T	C	intronic	rs1544516	rs1544516	0.233	0	0
CACNA1C	2564899	12	0.4715	0.00689336	0.11166	0.0727366	risk	304.353	49.0646	0.0273752	C	T	exonic	rs215976	rs215976	0.075	synonymous SNV	CACNA1C:NM_001129843:exon17:c.C2436T:p.D812D,CACNA1C:NM_001129831:exon17:c.C2436T:p.D812D,CACNA1C:NM_001167625:exon17:c.C2436T:p.D812D,CACNA1C:NM_001129838:exon17:c.C2436T:p.D812D,CACNA1C:NM_001129827:exon17:c.C2436T:p.D812D,CACNA1C:NM_001129832:exon17:c.C2436T:p.D812D,CACNA1C:NM_001129839:exon17:c.C2436T:p.D812D,CACNA1C:NM_001167624:exon17:c.C2436T:p.D812D,CACNA1C:NM_001167623:exon17:c.C2436T:p.…
CACNA1C	2591398	12	0.251874	0.0343349	0.207968	0.169511	risk	1455.36	49.3569	0.147451	C	T	exonic	rs216008	rs216008	0.192	synonymous SNV	CACNA1C:NM_001129843:exon29:c.C3786T:p.F1262F,CACNA1C:NM_001129831:exon29:c.C3786T:p.F1262F,CACNA1C:NM_001167625:exon29:c.C3786T:p.F1262F,CACNA1C:NM_001129838:exon29:c.C3786T:p.F1262F,CACNA1C:NM_001129827:exon30:c.C3846T:p.F1282F,CACNA1C:NM_001129832:exon30:c.C3846T:p.F1282F,CACNA1C:NM_001129839:exon29:c.C3786T:p.F1262F,CACNA1C:NM_001167624:exon29:c.C3786T:p.F1262F,CACNA1C:NM_001167623:exon29:c.C…
CACNA1C	2631159	12	0.209293	0.2546	0.0778147	0.0640614	risk	703.875	26.5598	0.918451	C	T	exonic	rs56180838	rs56180838	0.075	synonymous SNV	CACNA1C:NM_001129843:exon32:c.C4038T:p.I1346I,CACNA1C:NM_001129831:exon33:c.C4122T:p.I1374I,CACNA1C:NM_001167625:exon31:c.C4005T:p.I1335I,CACNA1C:NM_001129838:exon31:c.C4005T:p.I1335I,CACNA1C:NM_001129827:exon34:c.C4182T:p.I1394I,CACNA1C:NM_001129832:exon33:c.C4098T:p.I1366I,CACNA1C:NM_001129839:exon31:c.C3999T:p.I1333I,CACNA1C:NM_001167624:exon32:c.C4038T:p.I1346I,CACNA1C:NM_001167623:exon32:c.C…
CACNA1C	2659071	12	0.135038	0.501016	0.064132	0.0564886	risk	489.737	47.8138	0.0900392	C	T	exonic	rs72552065	rs72552065	0.025	synonymous SNV	CACNA1C:NM_001129843:exon42:c.C5292T:p.N1764N,CACNA1C:NM_001129831:exon43:c.C5376T:p.N1792N,CACNA1C:NM_001167625:exon41:c.C5259T:p.N1753N,CACNA1C:NM_001129838:exon41:c.C5316T:p.N1772N,CACNA1C:NM_001129827:exon44:c.C5436T:p.N1812N,CACNA1C:NM_001129832:exon43:c.C5352T:p.N1784N,CACNA1C:NM_001129839:exon41:c.C5310T:p.N1770N,CACNA1C:NM_001167624:exon42:c.C5292T:p.N1764N,CACNA1C:NM_001167623:exon42:c.C…
CACNA1C	2659140	12	0.10376	0.354657	0.28838	0.267562	risk	285.706	49.6929	0.023859	G	A	exonic	rs1051375	rs1051375	0.817	synonymous SNV	CACNA1C:NM_001129843:exon42:c.G5361A:p.T1787T,CACNA1C:NM_001129831:exon43:c.G5445A:p.T1815T,CACNA1C:NM_001167625:exon41:c.G5328A:p.T1776T,CACNA1C:NM_001129838:exon41:c.G5385A:p.T1795T,CACNA1C:NM_001129827:exon44:c.G5505A:p.T1835T,CACNA1C:NM_001129832:exon43:c.G5421A:p.T1807T,CACNA1C:NM_001129839:exon41:c.G5379A:p.T1793T,CACNA1C:NM_001167624:exon42:c.G5361A:p.T1787T,CACNA1C:NM_001167623:exon42:c.G…
CACNA1C	2661391	12	0.0944801	0.416111	0.218896	0.203171	risk	485.692	77.9751	9.50793e-05	C	T	exonic	rs10848683	rs10848683	0.858	nonsynonymous SNV	CACNA1C:NM_001167624:exon43:c.C5459T:p.P1820L,CACNA1C:NM_001129830:exon43:c.C5459T:p.P1820L,CACNA1C:NM_199460:exon45:c.C5603T:p.P1868L,
CACNA1C	2661393	12	-0.0102949	0.93062	0.200712	0.202369	prot	477.333	83.7539	1.76095e-05	A	G	exonic	rs10774053	rs10774053	0.858	nonsynonymous SNV	CACNA1C:NM_001167624:exon43:c.A5461G:p.M1821V,CACNA1C:NM_001129830:exon43:c.A5461G:p.M1821V,CACNA1C:NM_199460:exon45:c.A5605G:p.M1869V,
CACNA1C	2665238	12	-0.169696	0.345412	0.066753	0.078134	prot	1069.19	15.6698	0.999806	G	A	exonic	rs56270948	rs56270948	0.025	synonymous SNV	CACNA1C:NM_001129843:exon44:c.G5649A:p.P1883P,CACNA1C:NM_001129831:exon45:c.G5733A:p.P1911P,CACNA1C:NM_001167625:exon44:c.G5829A:p.P1943P,CACNA1C:NM_001129838:exon43:c.G5673A:p.P1891P,CACNA1C:NM_001129827:exon46:c.G5793A:p.P1931P,CACNA1C:NM_001129832:exon45:c.G5709A:p.P1903P,CACNA1C:NM_001129839:exon43:c.G5667A:p.P1889P,CACNA1C:NM_001167624:exon45:c.G5754A:p.P1918P,CACNA1C:NM_001167623:exon44:c.G…
CD4	6768721	12	0.0968994	0.381403	0.240593	0.223336	risk	1414.51	27.5335	0.915519	G	A	upstream	rs7956804	rs7956804	0.8	0	0
CD4	6768782	12	-0.00215217	0.982061	0.391823	0.392336	prot	1683.93	23.628	0.975244	G	C	upstream	rs2855534	rs2855534	0.6	0	0
CD4	6779649	12	-0.0646719	0.721659	0.0758401	0.080499	prot	658.611	45.5519	0.0890487	A	G	ncRNA	rs2365568	rs2365568	0.933	0	0
CD4	6779703	12	0.0823342	0.403877	0.40369	0.384037	risk	823.351	41.2362	0.216557	T	C	ncRNA	rs2255301	rs2255301	0.675	0	0
CD4	6793547	12	0.507871	0.0976799	0.0318424	0.0194081	risk	927.487	26.6152	0.896827	C	G	ncRNA	rs10849523	rs10849523	0.025	0	0
CD4	6794370	12	0.0840185	0.798159	0.0212512	0.0195722	risk	1425.31	42.185	0.376657	C	T	exonic	rs11575099	rs11575099	0.033	synonymous SNV	CD4:NM_000616:exon5:c.C558T:p.V186V,
CD4	6795410	12	-0.0603801	0.54363	0.314737	0.327903	prot	1408.5	52.5592	0.088153	C	T	UTR5	rs10744715	rs10744715	0.4	0	0
CD4	6796624	12	-0.0984085	0.289448	0.471746	0.496318	prot	818.048	43.8369	0.312056	T	C	exonic	rs1055141	rs1055141	0.583	synonymous SNV	CD4:NM_001195014:exon5:c.T486C:p.S162S,CD4:NM_001195015:exon5:c.T204C:p.S68S,CD4:NM_001195017:exon5:c.T204C:p.S68S,CD4:NM_001195016:exon5:c.T204C:p.S68S,CD4:NM_000616:exon7:c.T1023C:p.S341S,
CD4;CD4	6798336	12	-0.0913763	0.339487	0.478999	0.501831	prot	632.553	37.9968	0.378497	T	C	exonic;splicing	rs12821756	rs12821756	0.55	synonymous SNV	CD4:NM_001195014:exon7:c.T804C:p.C268C,CD4:NM_001195015:exon7:c.T522C:p.C174C,CD4:NM_001195017:exon7:c.T522C:p.C174C,CD4:NM_001195016:exon7:c.T522C:p.C174C,CD4:NM_000616:exon9:c.T1341C:p.C447C,
CD163	7529036	12	0.201997	0.172751	0.126432	0.105753	risk	895.256	37.1009	0.464423	G	A	exonic	rs61729512	rs61729512	0.067	nonsynonymous SNV	CD163:NM_203416:exon11:c.C2702T:p.T901M,CD163:NM_004244:exon11:c.C2702T:p.T901M,
CD163	7529287	12	-0.0395412	0.71132	0.260086	0.267767	prot	987.525	57.5129	0.022002	G	A	splicing	rs10743939	rs10743939	0.783	0	0
CD163	7531603	12	-0.0161147	0.936031	0.0563747	0.0572381	prot	1847.48	43.7953	0.313605	G	A	intronic	rs62622400	rs62622400	0.067	0	0
CD163	7531856	12	0.250002	0.126148	0.099635	0.0793443	risk	1520.07	45.2189	0.263128	C	T	exonic	rs7980201	rs7980201	0.058	synonymous SNV	CD163:NM_203416:exon7:c.G1515A:p.S505S,CD163:NM_004244:exon7:c.G1515A:p.S505S,
CD163	7540751	12	0.506692	0.0438001	0.0461042	0.0282957	risk	1471.36	63.6544	0.01008	T	C	exonic	rs4883263	rs4883263	0.975	nonsynonymous SNV	CD163:NM_203416:exon5:c.A1024G:p.I342V,CD163:NM_004244:exon5:c.A1024G:p.I342V,
CD163	7540920	12	-0.0837011	0.441191	0.238092	0.253607	prot	1802.41	62.5005	0.00984073	T	C	exonic	rs4883264	rs4883264	0.783	synonymous SNV	CD163:NM_203416:exon5:c.A855G:p.G285G,CD163:NM_004244:exon5:c.A855G:p.G285G,
CD163	7544993	12	0.624346	0.214217	0.0122776	0.00661373	risk	1496.27	40.213	0.416315	A	T	splicing	rs116933274	rs116933274	0.017	0	0
GABARAPL1	10256612	12	0.311106	0.0995777	0.0760263	0.0568553	risk	823.146	40.8218	0.390336	T	C	upstream	rs4322502	rs4322502	0.942	0	0
GABARAPL1	10256841	12	-0.0636688	0.551113	0.315622	0.329534	prot	284.647	52.1538	0.0136737	C	G	UTR5	rs2302486	rs2302486	0.3	0	0
GPR19(dist=18965),CDKN1B(dist=2216)	12759353	12	-0.168415	0.0806942	0.39403	0.434875	prot	1399.82	53.0224	0.0425965	G	A	intergenic	rs3759216	rs3759216	0.475	0	0
CDKN1B	12762366	12	0.109897	0.357489	0.218189	0.200023	risk	687.361	28.791	0.720773	T	G	exonic	rs2066827	rs2066827	0.192	nonsynonymous SNV	CDKN1B:NM_004064:exon1:c.T326G:p.V109G,
SLC2A13	38785614	12	0	0	0	0	NA	0	0	0	G	A	exonic	rs7305377	rs7305377	0.15	synonymous SNV	SLC2A13:NM_052885:exon1:c.C264T:p.S88S,
LRRK2;LRRK2	38905349	12	18.7896	0.996498	0.00301437	0	risk	1250.9	10.4308	0.999999	G	A	exonic;splicing	rs2256408	rs2256408	1	nonsynonymous SNV	LRRK2:NM_198578:exon1:c.G149A:p.R50H,
LRRK2	38917994	12	0.275027	0.326215	0.0352809	0.027027	risk	980.611	57.8328	0.00657692	T	G	intronic	rs2723270	rs2723270	0.042	0	0
LRRK2	38918058	12	-0.0864033	0.369307	0.406715	0.42772	prot	1517.67	43.4109	0.216921	T	C	exonic	rs10878245	rs10878245	0.617	synonymous SNV	LRRK2:NM_198578:exon5:c.T457C:p.L153L,
LRRK2	38931524	12	-0.0195386	0.849355	0.335156	0.339523	prot	905.75	30.0337	0.662506	C	A	splicing	rs7955902	rs7955902	0.383	0	0
LRRK2	38943804	12	0.023443	0.811409	0.43255	0.426805	risk	911.444	48.029	0.055946	A	G	intronic	rs10784461	rs10784461	0.567	0	0
LRRK2;LRRK2	38943967	12	-0.0701871	0.730119	0.0559671	0.0597931	prot	1620.79	36.3645	0.49864	C	G	exonic;splicing	rs7308720	rs7308720	0.058	nonsynonymous SNV	LRRK2:NM_198578:exon14:c.C1653G:p.N551K,
LRRK2	38958256	12	-0.0855291	0.670423	0.0552176	0.0598531	prot	1772.17	50.1076	0.10957	A	G	exonic	rs10878307	rs10878307	0.1	nonsynonymous SNV	LRRK2:NM_198578:exon18:c.A2167G:p.I723V,
LRRK2	38963922	12	0.35726	0.357474	0.0188986	0.0132968	risk	827.111	51.0784	0.0301824	C	T	intronic	rs36220738	rs36220738	0.017	0	0
LRRK2;LRRK2	38989178	12	0.018639	0.925098	0.0614468	0.0603806	risk	1081.13	36.929	0.472354	G	A	exonic;splicing	rs7133914	rs7133914	0.067	nonsynonymous SNV	LRRK2:NM_198578:exon30:c.G4193A:p.R1398H,
LRRK2	38989254	12	-0.134766	0.496266	0.0549913	0.0624295	prot	1242.31	42.8839	0.348571	G	A	exonic	rs11175964	rs11175964	0.067	synonymous SNV	LRRK2:NM_198578:exon30:c.G4269A:p.K1423K,
LRRK2	38994128	12	-0.384283	0.213091	0.0199837	0.0290751	prot	1714.68	29.5989	0.861544	C	T	exonic	rs33958906	rs33958906	0.017	nonsynonymous SNV	LRRK2:NM_198578:exon32:c.C4624T:p.P1542S,
LRRK2	39000101	12	-0.0385176	0.692681	0.366497	0.375485	prot	1856.85	44.753	0.209409	C	A	exonic	rs1427263	rs1427263	0.683	synonymous SNV	LRRK2:NM_198578:exon34:c.C4872A:p.G1624G,
LRRK2	39000140	12	-0.133469	0.159955	0.473408	0.50675	prot	1787.49	52.3176	0.048816	A	G	exonic	rs11176013	rs11176013	0.608	synonymous SNV	LRRK2:NM_198578:exon34:c.A4911G:p.K1637K,
LRRK2	39000168	12	0.0326062	0.758225	0.280508	0.273975	risk	1869.21	55.7502	0.0245765	T	A	exonic	rs11564148	rs11564148	0.375	nonsynonymous SNV	LRRK2:NM_198578:exon34:c.T4939A:p.S1647T,
LRRK2	39001280	12	-0.169195	0.0800056	0.453193	0.495354	prot	953.622	46.256	0.0966012	T	A	intronic	rs7307276	rs7307276	0.617	0	0
LRRK2	39002282	12	-0.0294337	0.767715	0.370695	0.377587	prot	1395.3	48.2712	0.0670005	C	T	intronic	rs7137665	rs7137665	0.692	0	0
LRRK2	39002527	12	-0.121044	0.195991	0.463952	0.49415	prot	1829.05	54.4112	0.0515252	T	C	exonic	rs10878371	rs10878371	0.625	synonymous SNV	LRRK2:NM_198578:exon37:c.T5457C:p.G1819G,
LRRK2	39003410	12	0.922905	0.00920495	0.0316576	0.0128242	risk	982.75	60.871	0.00311437	G	A	intronic	rs17484342	rs17484342	0.017	0	0
LRRK2	39028521	12	0.11711	0.269426	0.288453	0.265024	risk	873.744	53.6187	0.0378856	G	A	exonic	rs10878405	rs10878405	0.392	synonymous SNV	LRRK2:NM_198578:exon43:c.G6324A:p.E2108E,
LRRK2	39043597	12	-0.142188	0.324899	0.116296	0.131725	prot	1839.72	38.5614	0.39884	A	G	exonic	rs33962975	rs33962975	0.117	synonymous SNV	LRRK2:NM_198578:exon48:c.A7155G:p.G2385G,
LRRK2;LRRK2	39044919	12	0.116131	0.238735	0.377418	0.350543	risk	1497.59	41.1171	0.295002	T	C	exonic;splicing	rs3761863	rs3761863	0.7	nonsynonymous SNV	LRRK2:NM_198578:exon49:c.T7190C:p.M2397T,
RACGAP1	48672197	12	-0.159423	0.713151	0.0107655	0.0126027	prot	2207.67	27.6627	0.930179	A	C	intronic	rs117109315	rs117109315	0.025	0	0
RACGAP1	48672282	12	0.400132	0.0232059	0.0911326	0.0629724	risk	2033.31	43.0778	0.340969	C	T	intronic	rs296737	rs296737	0.942	0	0
RACGAP1	48679639	12	0.357725	0.0324174	0.101132	0.0729362	risk	1201.78	52.5414	0.0723555	G	T	intronic	rs378943	rs378943	0.942	0	0
ERBB3	54760075	12	0	0	0	0	NA	0	0	0	T	C	upstream	rs7297175	rs7297175	0.6	0	0
ERBB3	54763961	12	0.112367	0.228727	0.461084	0.433313	risk	1178.81	56.5275	0.0433045	A	T	splicing	rs2271194	rs2271194	0.608	0	0
ERBB3	54766741	12	-0.225316	0.265903	0.0504339	0.0623844	prot	1337.14	31.8324	0.818059	C	A	intronic	rs79222157	rs79222157	0.075	0	0
ERBB3	54768042	12	0.413761	0.246794	0.0213272	0.0142033	risk	1535.12	36.9453	0.608541	A	G	intronic	rs78663322	rs78663322	0.017	0	0
ERBB3	54773468	12	0.0268881	0.886616	0.0665358	0.0648852	risk	1579.46	59.4825	0.0188699	T	C	exonic	rs2229046	rs2229046	0.075	synonymous SNV	ERBB3:NM_001982:exon12:c.T1347C:p.I449I,
ERBB3	54780089	12	0.0400157	0.677808	0.398798	0.389244	risk	1125.28	32.421	0.724652	A	C	splicing	rs2292238	rs2292238	0.408	0	0
ERBB3	54781258	12	-0.0175945	0.860077	0.38652	0.3907	prot	869.333	34.4335	0.447008	G	A	exonic	rs2271189	rs2271189	0.417	synonymous SNV	ERBB3:NM_001982:exon27:c.G3348A:p.R1116R,
ERBB3	54781265	12	0.00294761	0.985981	0.0927263	0.0924786	risk	878.889	58.2787	0.00590687	A	T	exonic	rs773123	rs773123	0.117	nonsynonymous SNV	ERBB3:NM_001982:exon27:c.A3355T:p.S1119C,
ERBB3	54781573	12	-0.0603514	0.716499	0.0843213	0.0890996	prot	1339.41	56.6556	0.0335175	C	T	splicing	rs812826	rs812826	0.125	0	0
ERBB3	54781606	12	-1.19608	0.0871676	0.00293433	0.00963889	prot	1471.6	22.7328	0.987198	C	A	exonic	rs55699040	rs55699040	0.008	nonsynonymous SNV	ERBB3:NM_001982:exon28:c.C3529A:p.L1177I,
IL23A	55019798	12	-0.0110212	0.954123	0.0633713	0.0640286	prot	1200.44	19.1517	0.996824	G	A	exonic	rs11171806	rs11171806	0.083	synonymous SNV	IL23A:NM_016584:exon3:c.G318A:p.S106S,
STAT6	55779012	12	0.212366	0.197087	0.0960455	0.079123	risk	1754.07	32.0722	0.809717	G	A	ncRNA	rs3024974	rs3024974	0.092	0	0
STAT6	55779994	12	0.00219324	0.988036	0.11362	0.113399	risk	1154.81	44.836	0.276185	T	G	ncRNA	rs3024971	rs3024971	0.092	0	0
IRAK3	64883968	12	-0.119584	0.271095	0.24627	0.269134	prot	903.436	39.5813	0.355498	C	T	intronic	rs1882200	rs1882200	0.367	0	0
IRAK3;IRAK3	64890247	12	-1.37243	0.0290713	0.00375031	0.0146331	prot	1255.9	27.6417	0.867944	A	G	exonic;splicing	rs56001649	rs56001649	0.008	synonymous SNV	IRAK3:NM_001142523:exon3:c.A252G:p.K84K,IRAK3:NM_007199:exon4:c.A435G:p.K145K,
IRAK3;IRAK3	64891495	12	0.291972	0.0923615	0.0929713	0.0711039	risk	1422.51	49.9173	0.0761905	A	G	exonic;splicing	rs1152888	rs1152888	0.925	nonsynonymous SNV	IRAK3:NM_001142523:exon4:c.A256G:p.I86V,IRAK3:NM_007199:exon5:c.A439G:p.I147V,
IL26	66881986	12	0.0838403	0.652514	0.0762372	0.0705385	risk	713.278	32.281	0.552024	T	C	splicing	rs10748100	rs10748100	0.042	0	0
IL26	66882054	12	0.0594098	0.758293	0.0697754	0.0660165	risk	539.667	30.4677	0.641504	A	G	intronic	rs10748101	rs10748101	0.042	0	0
IL26	66905871	12	-0.0730049	0.627459	0.10338	0.110346	prot	2025.93	28.2335	0.918626	G	A	upstream	rs11570915	rs11570915	0.167	0	0
IL26	66906064	12	0.0493781	0.756979	0.100016	0.0956583	risk	1044.69	42.4341	0.248293	G	T	upstream	rs3814241	rs3814241	0.075	0	0
IL22	66932788	12	0.176415	0.0637572	0.491812	0.447897	risk	940.744	49.5147	0.0818555	T	C	intronic	rs2227491	rs2227491	0.558	0	0
IL22	66933606	12	-0.187484	0.0998548	0.200146	0.23185	prot	1533.29	76.955	0.000275845	T	C	upstream	rs2227513	rs2227513	0.217	0	0
NAA25	110955473	12	-0.0236053	0.892755	0.0763816	0.0780637	prot	2169.46	61.3153	0.0127643	G	T	exonic	rs12298022	rs12298022	0.092	nonsynonymous SNV	NAA25:NM_024953:exon23:c.C2743A:p.L915I,
NAA25	110962699	12	0.0494763	0.922644	0.00894491	0.0085168	risk	1632.85	37.0402	0.46722	G	A	exonic	rs78983078	rs78983078	0.042	nonsynonymous SNV	NAA25:NM_024953:exon21:c.C2507T:p.T836I,
TRAFD1	111064454	12	0.0325823	0.830967	0.106174	0.103121	risk	1236.39	41.4831	0.362947	C	T	exonic	rs7970397	rs7970397	0.125	synonymous SNV	TRAFD1:NM_001143906:exon6:c.C822T:p.G274G,TRAFD1:NM_006700:exon6:c.C822T:p.G274G,
TRAFD1	111067830	12	-0.0741176	0.811376	0.022071	0.0237287	prot	1722.83	35.4074	0.676953	A	C	exonic	rs79680080	rs79680080	0.033	nonsynonymous SNV	TRAFD1:NM_001143906:exon7:c.A908C:p.E303A,TRAFD1:NM_006700:exon7:c.A908C:p.E303A,
PLA2G1B	119247148	12	-0.00728871	0.956559	0.139357	0.140234	prot	1642.24	31.5216	0.828587	C	T	exonic	rs5637	rs5637	0.125	synonymous SNV	PLA2G1B:NM_000928:exon3:c.G294A:p.S98S,
PLA2G1B	119247220	12	0.00719727	0.971607	0.0559455	0.0555665	risk	1617.76	43.405	0.32834	A	G	exonic	rs5634	rs5634	0.067	synonymous SNV	PLA2G1B:NM_000928:exon3:c.T222C:p.Y74Y,
SCARB1	123837043	12	-0.263946	0.405612	0.0216465	0.0280019	prot	385.444	69.4318	0.000318151	G	C	intronic	rs838897	rs838897	0.042	0	0
SCARB1	123850701	12	0.0877725	0.348508	0.487679	0.465787	risk	814.61	48.7653	0.135875	A	G	exonic	rs5888	rs5888	0.483	synonymous SNV	SCARB1:NM_001082959:exon8:c.T1050C:p.A350A,SCARB1:NM_005505:exon8:c.T1050C:p.A350A,
GLT1D1	127903816	12	0	0	0	0	NA	0	0	0	A	G	upstream	rs500771	rs500771	0.108	0	0
GLT1D1	127903820	12	0	0	0	0	NA	0	0	0	A	G	upstream	rs500765	rs500765	0.108	0	0
GLT1D1	127926451	12	0.120344	0.344291	0.166369	0.150341	risk	1432.24	47.4747	0.194289	G	A	exonic	rs482401	rs482401	0.167	synonymous SNV	GLT1D1:NM_144669:exon2:c.G108A:p.K36K,
ULK1	130962556	12	-0.0947451	0.432432	0.192728	0.207899	prot	454.811	46.6774	0.0896551	C	T	exonic	rs11616018	rs11616018	0.792	synonymous SNV	ULK1:NM_003565:exon13:c.C1065T:p.D355D,
ULK1	130962632	12	-1.27673	0.00592395	0.0129803	0.0450222	prot	214.565	84.4007	1.46544e-09	G	A	intronic	rs12317065	rs12317065	0.075	0	0
ULK1	130964957	12	-0.48272	0.388651	0.00595263	0.0096106	prot	701.051	29.5927	0.80161	C	G	exonic	rs74749868	rs74749868	0.033	nonsynonymous SNV	ULK1:NM_003565:exon16:c.C1355G:p.T452S,
ULK1	130965018	12	0.0287459	0.780726	0.334718	0.328348	risk	370.806	35.9135	0.378881	T	G	intronic	rs12303764	rs12303764	0.258	0	0
ULK1	130965640	12	0	0	0	0	NA	0	0	0	C	T	exonic	rs12827141	rs12827141	0.017	nonsynonymous SNV	ULK1:NM_003565:exon17:c.C1433T:p.P478L,
ULK1	130967519	12	0.0486975	0.763617	0.354037	0.342981	risk	206.571	10.1179	0.60562	C	T	exonic	rs11546871	rs11546871	0.275	nonsynonymous SNV	ULK1:NM_003565:exon21:c.C2141T:p.P714L,
ULK1	130967973	12	0	0	0	0	NA	0	0	0	T	C	exonic	rs4964918	rs4964918	0.7	synonymous SNV	ULK1:NM_003565:exon22:c.T2247C:p.P749P,
ULK1	130971790	12	-0.495135	0.500422	0.00386487	0.00632551	prot	285.486	24.3118	0.863657	C	T	intronic	rs118071358	rs118071358	0.017	0	0
IFT88(dist=10507),IL17D(dist=1399)	20174083	13	-0.0522093	0.773109	0.0724644	0.0760528	prot	1225.05	35.135	0.556708	A	G	intergenic	rs9578307	rs9578307	0.108	0	0
IL17D	20175574	13	-0.0251846	0.796235	0.460387	0.466649	prot	357.111	36.7997	0.340524	G	A	splicing	rs12867345	rs12867345	0.408	0	0
ENOX1	42686158	13	0.318308	0.0231406	0.146891	0.111303	risk	1732.54	56.2876	0.0360239	G	A	exonic	rs703207	rs703207	0.858	synonymous SNV	ENOX1:NM_001127615:exon17:c.C1900T:p.L634L,ENOX1:NM_017993:exon17:c.C1900T:p.L634L,
ENOX1	42828337	13	-0.172808	0.162659	0.161699	0.186512	prot	1207.85	40.133	0.419777	A	G	intronic	rs2281713	rs2281713	0.867	0	0
ENOX1	42833405	13	0.0271659	0.77501	0.472533	0.465768	risk	1282.92	32.2877	0.689525	C	T	splicing	rs1535580	rs1535580	0.525	0	0
CCDC122	43309410	13	0.124276	0.461405	0.0885169	0.0789896	risk	1221.54	49.1043	0.128809	G	A	UTR3	rs66964055	rs66964055	0.067	0	0
CCDC122	43309421	13	-0.00981075	0.964308	0.0476156	0.0480624	prot	1329.73	45.9788	0.20555	C	T	exonic	rs79782223	rs79782223	0.083	nonsynonymous SNV	CCDC122:NM_144974:exon7:c.G817A:p.E273K,
CCDC122	43309432	13	0.271604	0.231789	0.0505406	0.0389885	risk	1427.76	47.7663	0.158431	A	G	exonic	rs9567280	rs9567280	0.058	nonsynonymous SNV	CCDC122:NM_144974:exon7:c.T806C:p.I269T,
C13orf31	43351480	13	0	0	0	0	NA	0	0	0	C	T	UTR5	rs12868462	rs12868462	0.45	0	0
C13orf31,CCDC122	43351783	13	0	0	0	0	NA	0	0	0	G	A	UTR5	rs3816311	rs3816311	0.442	0	0
C13orf31	43353493	13	-0.0663682	0.881001	0.0108945	0.0116334	prot	2334.73	46.5931	0.188357	T	A	exonic	rs9562519	rs9562519	0.008	synonymous SNV	C13orf31:NM_001128303:exon2:c.T372A:p.T124T,C13orf31:NM_153218:exon2:c.T372A:p.T124T,
C13orf31	43355925	13	0.23533	0.0398465	0.240718	0.200355	risk	1287.59	42.9051	0.232812	A	G	exonic	rs3764147	rs3764147	0.25	nonsynonymous SNV	C13orf31:NM_001128303:exon4:c.A760G:p.I254V,C13orf31:NM_153218:exon4:c.A760G:p.I254V,
C13orf31	43355984	13	0.191328	0.245381	0.0977749	0.0821472	risk	1346.2	45.4273	0.190125	A	G	exonic	rs9533673	rs9533673	0.092	synonymous SNV	C13orf31:NM_001128303:exon4:c.A819G:p.R273R,C13orf31:NM_153218:exon4:c.A819G:p.R273R,
SUGT1	52152083	13	0.220377	0.33044	0.0517429	0.0419381	risk	790.974	46.8174	0.107008	T	C	intronic	rs4539485	rs4539485	0.958	0	0
SUGT1	52152297	13	0.321668	0.142229	0.0583287	0.0429742	risk	1079.39	33.4825	0.588922	A	G	splicing	rs7986540	rs7986540	0.95	0	0
PRMT5	22463909	14	-0.0124359	0.894836	0.416297	0.419322	prot	1284.76	46.4321	0.224369	A	C	intronic	rs1956881	rs1956881	0.692	0	0
PRMT5	22465691	14	0.427647	0.240502	0.020663	0.0135707	risk	1850.79	35.4132	0.676699	C	T	intronic	rs76382363	rs76382363	0.008	0	0
PRMT5	22468672	14	0.119455	0.599238	0.0467727	0.041726	risk	1591.32	44.101	0.264693	G	A	upstream	rs76898725	rs76898725	0.058	0	0
PRMT5	22468742	14	-0.0257617	0.785576	0.416599	0.422873	prot	1129.56	45.9722	0.205741	C	T	upstream	rs4982710	rs4982710	0.692	0	0
IL25	22911857	14	-0.02759	0.805256	0.232509	0.237468	prot	1007.21	27.2445	0.879629	C	T	upstream	rs7145531	rs7145531	0.267	0	0
IL25	22911880	14	-0.0142549	0.896609	0.247672	0.250337	prot	1111.1	26.8008	0.891921	C	T	UTR5	rs7145551	rs7145551	0.275	0	0
IL25	22914819	14	-0.175664	0.125792	0.212922	0.243841	prot	931.868	58.5123	0.0102467	C	A	exonic	rs79877597	rs79877597	0.158	synonymous SNV	IL25:NM_022789:exon2:c.C424A:p.R142R,IL25:NM_172314:exon3:c.C376A:p.R126R,
GZMB	24170087	14	0.0957388	0.428328	0.190028	0.175728	risk	941.268	41.9502	0.344179	T	C	UTR3	rs2236337	rs2236337	0.158	0	0
GZMB	24170122	14	0.0556292	0.642064	0.191826	0.183349	risk	1135.88	40.217	0.416144	A	G	exonic	rs2236338	rs2236338	0.192	nonsynonymous SNV	GZMB:NM_004131:exon5:c.T739C:p.Y247H,
GZMB	24171469	14	0.164035	0.322066	0.0925643	0.0796763	risk	1032.55	25.5296	0.963379	T	C	exonic	rs10909625	rs10909625	0.175	synonymous SNV	GZMB:NM_004131:exon3:c.A240G:p.K80K,
GZMB	24171546	14	0.0774048	0.550401	0.170756	0.160073	risk	743.595	30.2241	0.697893	G	T	intronic	rs10873219	rs10873219	0.15	0	0
GZMB	24171737	14	0.476989	0.145936	0.0266419	0.0167041	risk	1329.49	30.18	0.843434	C	T	intronic	rs59268439	rs59268439	0.017	0	0
GZMB	24172000	14	0.0978357	0.380911	0.230546	0.213649	risk	994.929	46.5602	0.220515	C	T	exonic	rs8192917	rs8192917	0.825	nonsynonymous SNV	GZMB:NM_004131:exon2:c.G164A:p.R55Q,
GZMB	24173249	14	0.114911	0.469269	0.0993029	0.0894877	risk	1488.36	43.2408	0.334644	T	C	UTR5	rs2273843	rs2273843	0.117	0	0
GZMB	24173254	14	0.0182648	0.875869	0.197312	0.194435	risk	1487.38	41.3259	0.412526	G	A	UTR5	rs2273844	rs2273844	0.175	0	0
GZMB	24173261	14	0.244807	0.668017	0.00753726	0.00591026	risk	1557.98	33.0366	0.774329	T	G	UTR5	rs117236105	rs117236105	0.017	0	0
GZMB	24173502	14	-0.00258126	0.978152	0.412195	0.412821	prot	1265.76	54.4381	0.0635755	T	C	upstream	rs7144366	rs7144366	0.642	0	0
RALGAPA1	35210301	14	-0.166136	0.566988	0.0256121	0.0301017	prot	1101.9	38.2719	0.411545	C	T	intronic	rs45456501	rs45456501	0.017	0	0
RALGAPA1	35222928	14	0.0798416	0.539276	0.163046	0.152441	risk	1646.15	31.5677	0.72132	T	C	exonic	rs2274068	rs2274068	0.175	nonsynonymous SNV	RALGAPA1:NM_194301:exon20:c.A2791G:p.T931A,RALGAPA1:NM_014990:exon20:c.A2791G:p.T931A,
RALGAPA1	35309970	14	-0.126624	0.862538	0.0161166	0.0182525	prot	206.4	22.7488	0.0447912	T	G	intronic	rs117454909	rs117454909	0.025	0	0
RALGAPA1	35314566	14	0.0899236	0.490964	0.162166	0.150316	risk	1067.33	34.2164	0.600248	C	A	intronic	rs7142261	rs7142261	0.175	0	0
BCYRN1	75517603	14	0.0308802	0.863987	0.0723645	0.0703187	risk	1467.1	43.6553	0.318847	G	A	ncRNA	rs11466414	rs11466414	0.083	0	0
SLC24A4	91858623	14	19.9939	0.996274	0.00998162	0	risk	1244.29	17.1224	0.999417	C	A	upstream	rs4144265	rs4144265	0.992	0	0
SLC24A4	91859830	14	0	0	0	0	NA	0	0	0	A	G	intronic	rs12883151	rs12883151	0.558	0	0
SLC24A4	91862008	14	19.0592	0.996448	0.00394341	0	risk	1218.07	15.1971	0.999646	G	A	exonic	rs941646	rs941646	0.983	synonymous SNV	SLC24A4:NM_153646:exon2:c.G174A:p.T58T,SLC24A4:NM_153647:exon3:c.G174A:p.T58T,
SLC24A4	91978826	14	-0.0250561	0.810402	0.296448	0.301701	prot	643.316	47.618	0.093188	T	C	exonic	rs941650	rs941650	0.683	synonymous SNV	SLC24A4:NM_153646:exon6:c.T495C:p.H165H,SLC24A4:NM_153648:exon6:c.T303C:p.H101H,SLC24A4:NM_153647:exon7:c.T495C:p.H165H,
SLC24A4	91990124	14	-0.170826	0.0662329	0.45949	0.502107	prot	1610.33	57.7926	0.033979	C	T	exonic	rs7144273	rs7144273	0.583	synonymous SNV	SLC24A4:NM_153646:exon11:c.C1008T:p.P336P,SLC24A4:NM_153648:exon11:c.C816T:p.P272P,SLC24A4:NM_153647:exon12:c.C951T:p.P317P,
SLC24A4	91990176	14	0.133818	0.246744	0.213265	0.191673	risk	1289.48	38.6359	0.531662	C	A	splicing	rs17783624	rs17783624	0.15	0	0
SLC24A4	91992535	14	0.339741	0.215287	0.0381011	0.0274272	risk	474.389	39.9722	0.221973	G	A	exonic	rs62623445	rs62623445	0.042	nonsynonymous SNV	SLC24A4:NM_153646:exon12:c.G1085A:p.S362N,SLC24A4:NM_153648:exon12:c.G893A:p.S298N,SLC24A4:NM_153647:exon13:c.G1028A:p.S343N,
SLC24A4	91992653	14	0.187257	0.116085	0.226025	0.194952	risk	352.556	42.7861	0.143484	G	A	exonic	rs77671856	rs77671856	0.192	synonymous SNV	SLC24A4:NM_153646:exon12:c.G1203A:p.P401P,SLC24A4:NM_153648:exon12:c.G1011A:p.P337P,SLC24A4:NM_153647:exon13:c.G1146A:p.P382P,
SLC24A4	92019814	14	-0.11876	0.386846	0.141024	0.156032	prot	642.111	41.817	0.167714	C	G	intronic	rs75541565	rs75541565	0.142	0	0
SLC24A4	92022711	14	-0.42104	0.14923	0.0224905	0.0338665	prot	1159.1	40.9682	0.34161	T	G	intronic	rs61977319	rs61977319	0.025	0	0
SLC24A4;SLC24A4	92028275	14	-0.0576749	0.813339	0.038262	0.0404417	prot	1061.9	40.6528	0.312635	A	C	exonic;splicing	rs45587635	rs45587635	0.042	nonsynonymous SNV	SLC24A4:NM_153646:exon16:c.A1654C:p.K552Q,SLC24A4:NM_153648:exon16:c.A1462C:p.K488Q,SLC24A4:NM_153647:exon17:c.A1597C:p.K533Q,
ATG2B	95831267	14	-0.0926482	0.392891	0.249888	0.267653	prot	1402.44	44.3746	0.188742	T	A	splicing	rs45468796	rs45468796	0.267	0	0
ATG2B	95841712	14	0.457367	0.347042	0.0120026	0.00763061	risk	1471	35.8225	0.570549	A	G	exonic	rs2289622	rs2289622	0.983	nonsynonymous SNV	ATG2B:NM_018036:exon31:c.T4700C:p.I1567T,
ATG2B	95847221	14	-0.137695	0.148378	0.39141	0.424654	prot	1217.46	44.0396	0.266792	G	C	exonic	rs3759601	rs3759601	0.45	nonsynonymous SNV	ATG2B:NM_018036:exon28:c.C4147G:p.Q1383E,
ATG2B;ATG2B	95851665	14	0.472283	0.354479	0.0108836	0.00681466	risk	1442.05	33.6892	0.710403	T	C	exonic;splicing	rs9323945	rs9323945	0.983	nonsynonymous SNV	ATG2B:NM_018036:exon22:c.A3370G:p.N1124D,
ATG2B	95853217	14	-0.119849	0.27122	0.244664	0.267484	prot	1440.51	44.0919	0.196723	C	T	intronic	rs17094014	rs17094014	0.267	0	0
ATG2B	95865750	14	-0.0831328	0.455339	0.231741	0.24687	prot	1156.18	42.2078	0.255962	G	C	intronic	rs17094019	rs17094019	0.267	0	0
ATG2B	95867477	14	0.365574	0.454925	0.0112604	0.00783947	risk	1534.35	34.6645	0.624481	G	A	exonic	rs1822372	rs1822372	0.983	synonymous SNV	ATG2B:NM_018036:exon11:c.C1719T:p.H573H,
ATG2B;ATG2B	95868593	14	-0.199515	0.762015	0.00477561	0.00582398	prot	1655.64	31.7854	0.711822	C	T	exonic;splicing	rs117507139	rs117507139	0.008	nonsynonymous SNV	ATG2B:NM_018036:exon9:c.G1360A:p.V454M,
ATG2B	95883456	14	0.415562	0.396247	0.0114147	0.00756273	risk	1245.37	36.0182	0.606639	A	T	intronic	rs4905483	rs4905483	0.983	0	0
ATG2B	95899043	14	-0.0187409	0.857299	0.308535	0.312548	prot	598.487	49.0603	0.0577069	G	A	exonic	rs12434329	rs12434329	0.708	synonymous SNV	ATG2B:NM_018036:exon1:c.C24T:p.S8S,
ATG2B	95899308	14	-0.136676	0.246921	0.207003	0.230337	prot	331.5	47.2679	0.0647682	G	C	UTR5	rs61985192	rs61985192	0.25	0	0
ATG2B	95899603	14	0	0	0	0	NA	0	0	0	G	T	upstream	rs35941406	rs35941406	0.45	0	0
ATG2B	95899751	14	0	0	0	0	NA	0	0	0	G	A	upstream	rs35946663	rs35946663	0.458	0	0
ATG2B	95900179	14	-0.0694548	0.51823	0.252535	0.26587	prot	808.8	50.2201	0.0886201	G	C	upstream	rs57280159	rs57280159	0.275	0	0
DYNC1H1	101515914	14	-0.0674756	0.583798	0.170353	0.180103	prot	1994.24	54.4689	0.0509746	G	A	exonic	rs3818188	rs3818188	0.117	synonymous SNV	DYNC1H1:NM_001376:exon4:c.G624A:p.P208P,
DYNC1H1	101521736	14	-0.134594	0.386768	0.098338	0.110934	prot	1202.46	34.4666	0.58841	G	A	intronic	rs2983422	rs2983422	0.075	0	0
DYNC1H1	101527570	14	-0.140739	0.40168	0.0877768	0.0997193	prot	907.667	35.2688	0.407997	T	A	intronic	rs2720205	rs2720205	0.075	0	0
DYNC1H1	101527781	14	0.143849	0.443718	0.073223	0.0640408	risk	1186.31	30.4128	0.769675	C	T	intronic	rs2749894	rs2749894	0.083	0	0
DYNC1H1	101530962	14	-0.132817	0.38883	0.0953107	0.107395	prot	1527.1	40.1838	0.462112	A	G	intronic	rs4900529	rs4900529	0.075	0	0
DYNC1H1	101533160	14	-0.188555	0.222584	0.0925801	0.109684	prot	1347.62	45.3377	0.259156	A	G	exonic	rs12893215	rs12893215	0.075	synonymous SNV	DYNC1H1:NM_001376:exon16:c.A3600G:p.Q1200Q,
DYNC1H1	101536183	14	-1.31184	0.0351049	0.00362079	0.0133132	prot	1279.33	32.2118	0.804773	G	A	exonic	rs34690489	rs34690489	0.008	synonymous SNV	DYNC1H1:NM_001376:exon17:c.G3909A:p.A1303A,
DYNC1H1	101537600	14	-0.121645	0.42309	0.100697	0.11226	prot	1387.73	37.8511	0.522178	A	G	intronic	rs2251644	rs2251644	0.075	0	0
DYNC1H1	101540725	14	0.583071	0.480431	0.00441478	0.00246906	risk	2036.27	23.9746	0.971888	C	T	exonic	rs117199211	rs117199211	0.008	synonymous SNV	DYNC1H1:NM_001376:exon24:c.C5001T:p.N1667N,
DYNC1H1	101552152	14	-0.0910828	0.713612	0.0348988	0.0381	prot	943	46.9333	0.209538	C	T	exonic	rs17541158	rs17541158	0.008	synonymous SNV	DYNC1H1:NM_001376:exon36:c.C7449T:p.I2483I,
DYNC1H1	101555953	14	-0.135923	0.372543	0.102881	0.11612	prot	1539.64	37.9231	0.427059	G	A	intronic	rs2180510	rs2180510	0.075	0	0
DYNC1H1	101563514	14	-0.1494	0.333781	0.0940636	0.10759	prot	1715.74	43.9269	0.308722	A	G	exonic	rs8010870	rs8010870	0.075	synonymous SNV	DYNC1H1:NM_001376:exon46:c.A8928G:p.L2976L,
DYNC1H1	101566404	14	-0.308233	0.186053	0.0362217	0.0486621	prot	1341.45	37.6125	0.578257	A	C	intronic	rs17541366	rs17541366	0.05	0	0
DYNC1H1	101574591	14	-0.115149	0.529375	0.0656181	0.0730413	prot	1404.45	41.7414	0.395006	C	T	exonic	rs17541505	rs17541505	0.025	synonymous SNV	DYNC1H1:NM_001376:exon58:c.C10950T:p.N3650N,
DYNC1H1	101577809	14	0.0762703	0.718568	0.0577513	0.0537383	risk	574.889	28.2778	0.743779	C	A	exonic	rs10129889	rs10129889	0.067	nonsynonymous SNV	DYNC1H1:NM_001376:exon65:c.C12087A:p.H4029Q,
DYNC1H1	101583980	14	-0.0078217	0.951607	0.152559	0.153573	prot	917.571	46.8093	0.213142	T	C	exonic	rs13749	rs13749	0.15	synonymous SNV	DYNC1H1:NM_001376:exon73:c.T13080C:p.T4360T,
DYNC1H1	101584768	14	0.0243246	0.841728	0.177848	0.174319	risk	655.619	50.8856	0.116144	G	A	splicing	rs1004903	rs1004903	0.208	0	0
TNFAIP2	102663703	14	-0.0568846	0.601688	0.406568	0.420362	prot	233.345	38.9992	0.0633699	C	G	exonic	rs1132339	rs1132339	0.575	nonsynonymous SNV	TNFAIP2:NM_006291:exon2:c.C844G:p.Q282E,
TNFAIP2	102666218	14	-0.0896028	0.859614	0.00960742	0.0104986	prot	249.529	44.4306	0.0708165	C	T	splicing	rs8176361	rs8176361	0.025	0	0
TNFAIP2	102666241	14	-0.155427	0.273393	0.388907	0.426418	prot	210.889	29.1345	0.0230447	G	A	intronic	rs2234131	rs2234131	0.542	0	0
TNFAIP2	102672031	14	-0.0257111	0.797269	0.338045	0.343822	prot	908.385	43.8749	0.203011	A	G	UTR3	rs710100	rs710100	0.608	0	0
AKT1	104310939	14	-0.0916453	0.452636	0.224318	0.240666	prot	260.312	31.5879	0.386933	C	T	exonic	rs1130233	rs1130233	0.3	synonymous SNV	AKT1:NM_005163:exon9:c.G726A:p.E242E,AKT1:NM_001014432:exon10:c.G726A:p.E242E,AKT1:NM_001014431:exon9:c.G726A:p.E242E,
AKT1	104312423	14	-0.0770072	0.630328	0.100019	0.107167	prot	396.306	35.4893	0.397932	C	T	intronic	rs3730346	rs3730346	0.058	0	0
AKT1	104314011	14	0.100744	0.34018	0.330648	0.308744	risk	341.057	37.9099	0.255281	T	C	intronic	rs2494735	rs2494735	0.342	0	0
AKT1	104317452	14	-0.139392	0.306359	0.126637	0.142873	prot	1001.43	62.6036	0.0126658	G	A	intronic	rs3730358	rs3730358	0.125	0	0
AKT1	104329937	14	-0.0531164	0.607694	0.441009	0.454142	prot	250.094	48.0824	0.0194532	C	T	intronic	rs2494748	rs2494748	0.592	0	0
AKT1	104329938	14	0.11211	0.494218	0.115674	0.10469	risk	243.844	86.1931	2.45065e-07	A	G	intronic	rs2494749	rs2494749	0.875	0	0
HERC2	26033339	15	3.05598	0.00189045	0.0236211	0.00113761	risk	1227.22	30.7982	0.790197	G	A	intronic	rs7495441	rs7495441	0.983	0	0
HERC2	26036054	15	3.86042	0.00602627	0.0251181	0.000542299	risk	447.5	23.5204	0.911208	G	A	intronic	rs7495875	rs7495875	0.975	0	0
HERC2	26060221	15	-0.221495	0.0227435	0.329173	0.379792	prot	1643.05	42.0187	0.383493	C	T	exonic	rs11636232	rs11636232	0.375	synonymous SNV	HERC2:NM_004667:exon78:c.G11967A:p.Q3989Q,
HERC2	26071407	15	0.948539	2.04622e-05	0.0823677	0.0335971	risk	450.306	50.8644	0.0315663	A	G	intronic	rs7165158	rs7165158	0.067	0	0
HERC2	26086467	15	0.218523	0.217139	0.0887565	0.0725989	risk	713.189	42.7756	0.171898	G	A	exonic	rs61756152	rs61756152	0.033	synonymous SNV	HERC2:NM_004667:exon68:c.C10515T:p.A3505A,
HERC2	26096204	15	0.569833	0.0107611	0.0616189	0.0358114	risk	1563.2	44.4423	0.253211	C	T	exonic	rs61756153	rs61756153	0.067	synonymous SNV	HERC2:NM_004667:exon60:c.G9210A:p.S3070S,
HERC2	26117253	15	0.874878	2.74794e-05	0.0870538	0.0382346	risk	1780.23	62.9177	0.00495929	G	T	splicing	rs8041209	rs8041209	0.05	0	0
HERC2	26148281	15	-0.458787	0.385241	0.00651064	0.0102619	prot	1741.71	31.8224	0.785795	G	C	exonic	rs118112076	rs118112076	0.008	nonsynonymous SNV	HERC2:NM_004667:exon33:c.C5040G:p.S1680R,
HERC2	26152394	15	0.179383	0.282752	0.0931133	0.0790312	risk	1693.9	44.7585	0.242861	G	A	intronic	rs72714147	rs72714147	0.033	0	0
HERC2	26173054	15	0.972231	5.55459e-06	0.0906303	0.0363269	risk	822.806	68.6408	0.00039668	T	C	intronic	rs8036480	rs8036480	0.05	0	0
HERC2	26175874	15	0.636666	4.26602e-07	0.238106	0.14188	risk	805.861	48.3418	0.0526304	A	G	exonic	rs11631797	rs11631797	0.9	synonymous SNV	HERC2:NM_004667:exon17:c.T2445C:p.G815G,
HERC2	26184490	15	0.711969	0.000516435	0.0802177	0.0410376	risk	1056.76	62.2097	0.0104949	G	A	intronic	rs2240202	rs2240202	0.067	0	0
PDIA3;PDIA3	41826191	15	-0.167734	0.154471	0.278038	0.312925	prot	252.931	29.4746	0.338269	C	T	exonic;splicing	rs2411284	rs2411284	0.7	synonymous SNV	PDIA3:NM_005313:exon1:c.C162T:p.A54A,
PDIA3	41831085	15	-0.103986	0.554736	0.0718058	0.0790526	prot	1578.07	28.9951	0.901341	C	G	intronic	rs28718261	rs28718261	0.05	0	0
PDIA3	41840909	15	-0.134834	0.166165	0.467989	0.501654	prot	851.194	34.327	0.452077	C	T	splicing	rs8040336	rs8040336	0.55	0	0
TNFAIP8L3	49137579	15	0.101602	0.661611	0.0437549	0.0396955	risk	1478.62	44.5084	0.287665	T	G	exonic	rs78897873	rs78897873	0.042	nonsynonymous SNV	TNFAIP8L3:NM_207381:exon3:c.A670C:p.N224H,
SPG21	63060452	15	0.103855	0.287836	0.466096	0.440365	risk	787.722	57.068	0.00789339	T	C	intronic	rs4776659	rs4776659	0.575	0	0
SPG21	63069411	15	0	0	0.47449	0	NA	198	0	0	G	T	upstream	rs11071823	rs11071823	0.5	0	0
KIF23	67496740	15	0.0935608	0.741921	0.0299541	0.0273518	risk	1254.08	49.2954	0.0850844	G	A	intronic	rs3759825	rs3759825	0.975	0	0
KIF23	67496802	15	-0.133803	0.663869	0.0222085	0.0253076	prot	1759.54	46.3016	0.196385	C	A	exonic	rs3759826	rs3759826	0.042	synonymous SNV	KIF23:NM_138555:exon3:c.C108A:p.G36G,KIF23:NM_004856:exon3:c.C108A:p.G36G,
KIF23	67496846	15	-0.16987	0.3559	0.0644778	0.0755144	prot	1887.63	72.6365	0.000861428	C	T	exonic	rs61751119	rs61751119	0.058	nonsynonymous SNV	KIF23:NM_138555:exon3:c.C152T:p.T51I,KIF23:NM_004856:exon3:c.C152T:p.T51I,
KIF23	67515584	15	0.543691	0.0672283	0.0334748	0.0197123	risk	1712.95	39.1231	0.509575	A	C	exonic	rs11852675	rs11852675	0.042	synonymous SNV	KIF23:NM_138555:exon13:c.A1326C:p.V442V,KIF23:NM_004856:exon13:c.A1326C:p.V442V,
KIF23	67516003	15	0.214893	0.361861	0.0454733	0.0370054	risk	1399.76	57.5297	0.0281691	A	G	exonic	rs3825858	rs3825858	0.925	synonymous SNV	KIF23:NM_138555:exon14:c.A1443G:p.P481P,KIF23:NM_004856:exon14:c.A1443G:p.P481P,
KIF23	67519790	15	0.124173	0.632914	0.0365049	0.0323802	risk	1850.95	50.2145	0.0722218	C	T	exonic	rs937724	rs937724	0.942	synonymous SNV	KIF23:NM_138555:exon17:c.C1977T:p.T659T,KIF23:NM_004856:exon17:c.C1977T:p.T659T,
CLK3	72701702	15	0.143033	0.553312	0.0451612	0.0393793	risk	652.861	43.992	0.1172	G	A	intronic	rs56298217	rs56298217	0.058	0	0
EDC3	72735116	15	-0.097123	0.450602	0.147582	0.160223	prot	914.381	55.5691	0.0517796	A	G	intronic	rs7497342	rs7497342	0.142	0	0
ULK3	72916647	15	0.162237	0.0877162	0.454405	0.414565	risk	575.625	49.5956	0.0986055	G	A	splicing	rs2290573	rs2290573	0.617	0	0
ULK3;ULK3	72917146	15	0.150565	0.118479	0.455876	0.418844	risk	476.711	38.8969	0.340603	T	C	exonic;splicing	rs12898397	rs12898397	0.717	nonsynonymous SNV	ULK3:NM_001099436:exon14:c.A1334G:p.K445R,
ULK3	72917626	15	0.157481	0.124091	0.424151	0.386219	risk	281.794	36.3246	0.274073	A	G	intronic	rs2290572	rs2290572	0.717	0	0
ULK3	72918714	15	0.0796585	0.560637	0.385559	0.366868	risk	206	28.3487	0.0410249	A	G	exonic	rs4886615	rs4886615	0.775	synonymous SNV	ULK3:NM_001099436:exon8:c.T906C:p.A302A,
ULK3	72919012	15	0	0	0	0	NA	0	0	0	A	G	exonic	rs936227	rs936227	0.708	synonymous SNV	ULK3:NM_001099436:exon7:c.T792C:p.F264F,
ULK3	72922500	15	0	0	0	0	NA	0	0	0	T	C	UTR5	rs2290574	rs2290574	0.75	0	0
CTSH	77011782	15	-0.195016	0.573595	0.0199909	0.0241914	prot	291.794	37.1967	0.242024	T	C	exonic	rs78155742	rs78155742	0.008	nonsynonymous SNV	CTSH:NM_004390:exon6:c.A479G:p.K160R,
CTSH	77011802	15	0.00347642	0.978527	0.187006	0.186478	risk	291	38.8012	0.189834	C	T	exonic	rs13345	rs13345	0.192	synonymous SNV	CTSH:NM_004390:exon6:c.G459A:p.A153A,
CTSH	77018533	15	-0.191469	0.210279	0.100148	0.118772	prot	1216.64	45.8751	0.150268	T	C	splicing	rs12148472	rs12148472	0.092	0	0
CTSH	77018573	15	0.0172124	0.862929	0.348967	0.345067	risk	1010.44	38.0339	0.422109	A	G	splicing	rs11638844	rs11638844	0.708	0	0
CTSH	77018578	15	NULL	NULL	NULL	NULL	NULL	NULL	NULL	NULL	G	A	splicing	rs76874364	rs76874364	0.067	0	0
CTSH	77024302	15	0	0	0	0	NA	0	0	0	C	G	exonic	rs1036938	rs1036938	0.75	nonsynonymous SNV	CTSH:NM_004390:exon1:c.G77C:p.C26S,
CTSH	77024379	15	0	0	0	0	NA	0	0	0	C	A	UTR5	rs1036939	rs1036939	0.742	0	0
IL16	79276118	15	0.33147	0.0202872	0.139764	0.104451	risk	1023.05	47.2865	0.199499	C	T	upstream	rs4448892	rs4448892	0.108	0	0
IL16	79276127	15	0.122762	0.488159	0.0784681	0.0700379	risk	1045.45	36.8787	0.611555	T	G	upstream	rs4569216	rs4569216	0.092	0	0
IL16	79365194	15	0.0916477	0.534953	0.115746	0.106691	risk	1890.48	37.4606	0.585166	C	T	exonic	rs4072111	rs4072111	0.133	nonsynonymous SNV	IL16:NM_001172128:exon10:c.C1300T:p.P434S,IL16:NM_172217:exon9:c.C1300T:p.P434S,
IL16	79365244	15	-0.375743	0.0366472	0.0615397	0.0871599	prot	1808.71	32.3597	0.799466	A	G	intronic	rs75838746	rs75838746	0.083	0	0
IL16	79369923	15	0.0298797	0.749482	0.439681	0.432334	risk	1464.07	43.6993	0.317195	G	A	exonic	rs8031107	rs8031107	0.467	synonymous SNV	IL16:NM_001172128:exon11:c.G1407A:p.Q469Q,IL16:NM_172217:exon10:c.G1407A:p.Q469Q,
IL16	79371980	15	0.077782	0.592208	0.121289	0.11324	risk	725.366	42.0999	0.338268	C	T	exonic	rs61752774	rs61752774	0.117	synonymous SNV	IL16:NM_001172128:exon12:c.C1449T:p.H483H,IL16:NM_172217:exon11:c.C1449T:p.H483H,
IL16	79374582	15	0.0863394	0.573878	0.11082	0.102594	risk	2033.79	36.7665	0.479887	C	A	intronic	rs17875494	rs17875494	0.158	0	0
IL16	79376503	15	-0.127527	0.285161	0.201605	0.222914	prot	336.722	30.291	0.650087	G	A	intronic	rs17875502	rs17875502	0.208	0	0
IL16	79379857	15	0.0421069	0.72579	0.185979	0.179688	risk	1810.02	24.1411	0.977558	A	G	exonic	rs11073001	rs11073001	0.25	synonymous SNV	IL16:NM_004513:exon2:c.A1032G:p.T344T,IL16:NM_001172128:exon14:c.A3135G:p.T1045T,IL16:NM_172217:exon13:c.A3135G:p.T1045T,
IL16	79385280	15	-0.0212222	0.902998	0.0773796	0.0789083	prot	1237.85	29.7416	0.857215	C	A	intronic	rs17875533	rs17875533	0.1	0	0
IL16	79385324	15	-0.0121127	0.944705	0.0760125	0.0768676	prot	1526.21	33.8544	0.742218	T	G	exonic	rs11556218	rs11556218	0.1	nonsynonymous SNV	IL16:NM_004513:exon5:c.T1338G:p.N446K,IL16:NM_001172128:exon17:c.T3441G:p.N1147K,IL16:NM_172217:exon16:c.T3441G:p.N1147K,
IL16	79385471	15	-0.00742053	0.964497	0.0844256	0.0850009	prot	1409.38	42.6821	0.356574	G	A	exonic	rs1803275	rs1803275	0.1	synonymous SNV	IL16:NM_004513:exon5:c.G1485A:p.R495R,IL16:NM_001172128:exon17:c.G3588A:p.R1196R,IL16:NM_172217:exon16:c.G3588A:p.R1196R,
IL16	79387506	15	-0.0273607	0.88067	0.072204	0.0740585	prot	987.462	43.3368	0.219202	T	G	intronic	rs4778639	rs4778639	0.083	0	0
IL16	79387565	15	0.00745526	0.960781	0.106614	0.105906	risk	1258.95	35.7945	0.616878	A	T	intronic	rs11632978	rs11632978	0.158	0	0
IQGAP1	88732367	15	0	0	0	0	NA	0	0	0	C	T	upstream	rs2589940	rs2589940	0.433	0	0
IQGAP1	88732461	15	0	0	0	0	NA	0	0	0	C	T	upstream	rs2589941	rs2589941	0.458	0	0
IQGAP1	88770339	15	0.101253	0.286167	0.424613	0.400083	risk	1155.95	68.9482	0.00217743	G	T	splicing	rs2256388	rs2256388	0.392	0	0
IQGAP1	88784710	15	0.135626	0.284515	0.171646	0.153211	risk	1181.51	35.8112	0.616117	T	C	intronic	rs8027211	rs8027211	0.192	0	0
IQGAP1	88810488	15	0.049499	0.596424	0.497431	0.485061	risk	1266.8	58.3552	0.0238289	G	A	intronic	rs2074585	rs2074585	0.433	0	0
IQGAP1	88811780	15	0.123746	0.222705	0.311234	0.285345	risk	1648.29	60.7147	0.0188802	T	C	exonic	rs1505936	rs1505936	0.283	synonymous SNV	IQGAP1:NM_003870:exon18:c.T2130C:p.P710P,
IQGAP1	88835563	15	-0.0107883	0.937811	0.12887	0.130086	prot	1247.64	38.7775	0.525228	C	G	splicing	rs6496679	rs6496679	0.1	0	0
TPSD1	1246347	16	0	0	0	0	NA	0	0	0	C	T	exonic	rs3865205	rs3865205	0.033	nonsynonymous SNV	TPSD1:NM_012217:exon1:c.C65T:p.P22L,
TPSD1;TPSD1	1246356	16	0	0	0	0	NA	0	0	0	T	C	exonic;splicing	rs1800984	rs1800984	0.583	nonsynonymous SNV	TPSD1:NM_012217:exon1:c.T74C:p.V25A,
TPSD1	1246672	16	0.143238	0.453171	0.313378	0.283409	risk	212.909	16.7167	0.0533417	G	A	exonic	rs1141966	rs1141966	0.258	synonymous SNV	TPSD1:NM_012217:exon2:c.G237A:p.A79A,
TPSD1;TPSD1	1246681	16	0.756997	0.0546807	0.107115	0.0532746	risk	206.125	5.75862	0.450766	C	T	exonic;splicing	rs1969653	rs1969653	0.108	synonymous SNV	TPSD1:NM_012217:exon2:c.C246T:p.C82C,
TPSD1;TPSD1	1246682	16	-0.0279442	0.895307	0.296035	0.301892	prot	202.222	14.3236	0.0457162	G	A	exonic;splicing	rs1141967	rs1141967	0.258	nonsynonymous SNV	TPSD1:NM_012217:exon2:c.G247A:p.V83M,
TPSD1	1246919	16	-0.0335594	0.814805	0.268157	0.274794	prot	219.238	7.88419	0.987799	C	T	exonic	rs74470113	rs74470113	0.167	synonymous SNV	TPSD1:NM_012217:exon3:c.C375T:p.T125T,
TPSD1	1246922	16	-0.0368584	0.794788	0.252316	0.259333	prot	218.591	10.4365	0.959548	G	A	exonic	rs78324915	rs78324915	0.133	synonymous SNV	TPSD1:NM_012217:exon3:c.G378A:p.G126G,
TPSD1	1246928	16	0.00809134	0.958492	0.265992	0.264415	risk	214.632	8.1279	0.963735	C	T	exonic	rs79472859	rs79472859	0.125	synonymous SNV	TPSD1:NM_012217:exon3:c.C384T:p.D128D,
TPSD1	1246972	16	0	0	0	0.14	NA	200	0	0	A	G	exonic	rs72775466	rs72775466	0.1	nonsynonymous SNV	TPSD1:NM_012217:exon3:c.A428G:p.H143R,
TPSD1	1246974	16	0.336014	0.541283	0.19171	0.144928	risk	200	7.91857e-15	1	A	G	exonic	rs79313952	rs79313952	0.092	nonsynonymous SNV	TPSD1:NM_012217:exon3:c.A430G:p.I144V,
TPSD1	1246982	16	0	0	0	0.164179	NA	203	0	0	G	A	exonic	rs2272971	rs2272971	0.25	synonymous SNV	TPSD1:NM_012217:exon3:c.G438A:p.T146T,
TPSD1	1246987	16	0	0	0	0.151515	NA	198	0	0	C	T	exonic	rs72775467	rs72775467	0.117	nonsynonymous SNV	TPSD1:NM_012217:exon3:c.C443T:p.T148M,
CREBBP	3717837	16	0.0909778	0.727706	0.0340454	0.031177	risk	1098.62	43.52	0.323959	T	C	exonic	rs55916120	rs55916120	0.025	synonymous SNV	CREBBP:NM_004380:exon31:c.A7212G:p.E2404E,CREBBP:NM_001079846:exon30:c.A7098G:p.E2366E,
CREBBP	3719595	16	-1.2593	0.103285	0.00265462	0.00928987	prot	651.622	24.0732	0.917986	C	T	exonic	rs61754523	rs61754523	0.008	synonymous SNV	CREBBP:NM_004380:exon31:c.G5454A:p.V1818V,CREBBP:NM_001079846:exon30:c.G5340A:p.V1780V,
NAGPA	5015543	16	-0.0197563	0.848388	0.328975	0.333351	prot	365.528	31.7127	0.580212	G	A	exonic	rs887854	rs887854	0.65	synonymous SNV	NAGPA:NM_016256:exon10:c.C1485T:p.N495N,
NAGPA	5015634	16	-0.0154905	0.881514	0.31192	0.315255	prot	313.459	29.0746	0.749113	G	A	exonic	rs7188856	rs7188856	0.342	nonsynonymous SNV	NAGPA:NM_016256:exon10:c.C1394T:p.T465I,
NAGPA	5018858	16	-0.055092	0.707201	0.120618	0.126584	prot	538.432	35.4649	0.446295	C	T	intronic	rs12929283	rs12929283	0.1	0	0
NAGPA	5023484	16	0	0	0	0	NA	0	0	0	T	C	exonic	rs2972272	rs2972272	0.692	synonymous SNV	NAGPA:NM_016256:exon2:c.A333G:p.G111G,
USP7	8896193	16	0.0692645	0.806201	0.0292127	0.0273111	risk	898.512	37.6787	0.530108	C	G	exonic	rs11551183	rs11551183	0.075	synonymous SNV	USP7:NM_003470:exon29:c.G3060C:p.V1020V,
USP7	8896543	16	-1.06409	0.00391014	0.0112773	0.0319989	prot	1165.66	43.7523	0.276753	T	A	intronic	rs79003022	rs79003022	0.017	0	0
USP7	8916787	16	0.125879	0.511638	0.0692127	0.06153	risk	1221.03	44.6039	0.182442	A	G	intronic	rs45513897	rs45513897	0.042	0	0
IL4R	27260980	16	0.917645	0.0371691	0.0192683	0.00778701	risk	1090.95	36.49	0.629055	C	T	exonic	rs17548704	rs17548704	0.025	synonymous SNV	IL4R:NM_001008699:exon4:c.C108T:p.S36S,IL4R:NM_000418:exon4:c.C108T:p.S36S,
IL4R	27263704	16	-0.241272	0.0173565	0.362657	0.420047	prot	361.686	30.4464	0.594873	A	G	exonic	rs1805010	rs1805010	0.425	nonsynonymous SNV	IL4R:NM_001008699:exon5:c.A223G:p.I75V,IL4R:NM_000418:exon5:c.A223G:p.I75V,
IL4R	27263860	16	-0.169862	0.121391	0.313097	0.350734	prot	287.152	28.1068	0.615645	C	T	intronic	rs2074572	rs2074572	0.342	0	0
IL4R	27265285	16	-0.291048	0.111414	0.0672485	0.0879684	prot	955.351	50.9843	0.0395502	G	A	splicing	rs3024570	rs3024570	0.092	0	0
IL4R	27265428	16	-0.184146	0.282086	0.0738401	0.0874641	prot	1669.38	41.9042	0.388228	C	T	exonic	rs2234895	rs2234895	0.092	synonymous SNV	IL4R:NM_001008699:exon6:c.C501T:p.N167N,IL4R:NM_000418:exon6:c.C501T:p.N167N,
IL4R	27281059	16	0.173893	0.15631	0.189104	0.163867	risk	1580.37	36.5119	0.58393	C	A	intronic	rs3024676	rs3024676	0.125	0	0
IL4R	27281113	16	0.0491279	0.866936	0.0263106	0.0250809	risk	1751.88	41.8568	0.390197	T	C	exonic	rs2234897	rs2234897	0.033	synonymous SNV	IL4R:NM_000418:exon11:c.T939C:p.F313F,
IL4R	27281373	16	0.263775	0.085007	0.115475	0.0911417	risk	1272.19	29.3428	0.892731	A	C	exonic	rs1805011	rs1805011	0.075	nonsynonymous SNV	IL4R:NM_000418:exon11:c.A1199C:p.E400A,
IL4R	27281416	16	0.240114	0.107046	0.121415	0.0980386	risk	1317	32.7856	0.783811	G	T	exonic	rs2234898	rs2234898	0.075	synonymous SNV	IL4R:NM_000418:exon11:c.G1242T:p.L414L,
IL4R	27281465	16	0.129893	0.39729	0.107881	0.096002	risk	1384.79	31.4906	0.82962	T	C	exonic	rs1805012	rs1805012	0.075	nonsynonymous SNV	IL4R:NM_000418:exon11:c.T1291C:p.C431R,
IL4R	27281473	16	0.180124	0.2195	0.122227	0.104179	risk	1332.36	31.0887	0.842699	T	C	exonic	rs2234900	rs2234900	0.075	synonymous SNV	IL4R:NM_000418:exon11:c.T1299C:p.L433L,
IL4R	27281481	16	0.018466	0.929166	0.0532022	0.0522796	risk	1320.4	35.6506	0.666328	C	T	exonic	rs1805013	rs1805013	0.05	nonsynonymous SNV	IL4R:NM_000418:exon11:c.C1307T:p.S436L,
IL4R	27281681	16	0.0940089	0.46135	0.175144	0.161974	risk	922.211	33.5685	0.584786	T	C	exonic	rs1805015	rs1805015	0.125	nonsynonymous SNV	IL4R:NM_000418:exon11:c.T1507C:p.S503P,
IL4R	27281901	16	0.0817129	0.496156	0.212905	0.199533	risk	736.444	36.8765	0.337295	A	G	exonic	rs1801275	rs1801275	0.133	nonsynonymous SNV	IL4R:NM_000418:exon11:c.A1727G:p.Q576R,
IL4R	27282428	16	0.165186	0.405868	0.06868	0.0588378	risk	486	26.5597	0.814739	T	G	exonic	rs1805016	rs1805016	0.05	nonsynonymous SNV	IL4R:NM_000418:exon11:c.T2254G:p.S752A,
IL4R	27282658	16	-0.143897	0.540617	0.0380405	0.0436708	prot	1053.81	38.6521	0.530925	T	C	UTR3	rs2074570	rs2074570	0.05	0	0
IL27	28420904	16	0.048104	0.64322	0.329449	0.318911	risk	384.139	38.9472	0.256843	A	G	exonic	rs181206	rs181206	0.258	nonsynonymous SNV	IL27:NM_145659:exon4:c.T356C:p.L119P,
IL27	28422729	16	-0.0121662	0.962648	0.0361678	0.0365943	prot	369.083	40.0844	0.21836	A	C	exonic	rs17855750	rs17855750	0.058	nonsynonymous SNV	IL27:NM_145659:exon2:c.T175G:p.S59A,
SPN	29583356	16	-0.753786	0.0475951	0.0127825	0.0267782	prot	517.556	38.2657	0.281882	T	C	exonic	rs34710374	rs34710374	0.025	nonsynonymous SNV	SPN:NM_003123:exon2:c.T806C:p.V269A,SPN:NM_001030288:exon2:c.T806C:p.V269A,
SPN	29583429	16	0.190903	0.327255	0.074445	0.0623136	risk	281.371	48.1679	0.0428186	C	T	exonic	rs1050881	rs1050881	0.1	synonymous SNV	SPN:NM_003123:exon2:c.C879T:p.G293G,SPN:NM_001030288:exon2:c.C879T:p.G293G,
ITGAX;ITGAX	31274819	16	-0.23559	0.18266	0.122358	0.149988	prot	218.565	21.9262	0.403772	T	C	exonic;splicing	rs2230424	rs2230424	0.158	nonsynonymous SNV	ITGAX:NM_000887:exon2:c.T142C:p.W48R,
ITGAX	31278669	16	-0.351938	0.0995477	0.04293	0.0599531	prot	1178.1	50.0529	0.132479	G	A	intronic	rs45509092	rs45509092	0.058	0	0
ITGAX	31278694	16	0.00596217	0.974051	0.0691729	0.06879	risk	1103	34.1981	0.728216	C	G	intronic	rs4264407	rs4264407	0.925	0	0
ITGAX	31279175	16	-0.300257	0.0137255	0.167827	0.214022	prot	996.462	27.6697	0.867096	G	A	exonic	rs2230428	rs2230428	0.217	nonsynonymous SNV	ITGAX:NM_000887:exon8:c.G751A:p.A251T,
ITGAX	31282036	16	0.102402	0.312058	0.358813	0.33561	risk	504.108	64.6617	0.00166784	C	G	exonic	rs2230429	rs2230429	0.367	nonsynonymous SNV	ITGAX:NM_000887:exon14:c.C1550G:p.P517R,
ITGAX	31292055	16	-0.130528	0.182506	0.327722	0.357099	prot	1168.17	43.9003	0.309704	T	C	intronic	rs2070896	rs2070896	0.317	0	0
ITGAX	31292149	16	0.253963	0.301321	0.0419964	0.0328873	risk	936.929	35.6184	0.66774	C	T	exonic	rs12448775	rs12448775	0.025	synonymous SNV	ITGAX:NM_000887:exon20:c.C2445T:p.Y815Y,
ITGAX	31292257	16	-0.12684	0.567925	0.0479614	0.0540966	prot	346	117.678	3.75764e-11	C	T	intronic	rs45465094	rs45465094	0.15	0	0
ITGAX	31299690	16	-0.149666	0.159455	0.242644	0.271194	prot	1292.52	44.9068	0.273741	G	C	intronic	rs11150620	rs11150620	0.258	0	0
ITGAX	31299885	16	0.12658	0.732313	0.0172302	0.0152127	risk	1053.37	44.2718	0.258905	A	G	intronic	rs17641579	rs17641579	0.017	0	0
VPS35	45254599	16	0.221139	0.0241419	0.465809	0.411416	risk	684.361	27.8244	0.763469	A	G	intronic	rs2304492	rs2304492	0.517	0	0
VPS35	45263077	16	0.110347	0.424152	0.143025	0.130025	risk	887.744	18.8773	0.994163	C	G	intronic	rs4966616	rs4966616	0.183	0	0
ORC6,VPS35	45280871	16	-0.104384	0.558424	0.0775901	0.085398	prot	356.361	32.5778	0.537325	A	C	upstream	rs72816873	rs72816873	0.1	0	0
ADCY7	48879379	16	-0.259439	0.152704	0.0678237	0.086182	prot	641.632	33.6813	0.579364	C	T	UTR5	rs11644926	rs11644926	0.1	0	0
ADCY7	48884940	16	-0.007823	0.935911	0.48529	0.487244	prot	358.778	25.7385	0.844748	A	G	intronic	rs2302712	rs2302712	0.55	0	0
ADCY7	48884957	16	-0.0398522	0.743013	0.216573	0.223411	prot	276.353	38.8128	0.189487	C	T	intronic	rs2302713	rs2302713	0.808	0	0
ADCY7	48886027	16	0.0773077	0.477557	0.29574	0.279896	risk	281.2	58.7331	0.0038157	C	T	intronic	rs2302717	rs2302717	0.192	0	0
ADCY7	48897169	16	0	0	0	0	NA	0	0	0	G	A	intronic	rs56135636	rs56135636	0.183	0	0
ADCY7	48900053	16	-0.680323	0.465903	0.00213382	0.00420452	prot	497.056	22.486	0.934664	G	A	intronic	rs55791041	rs55791041	0.008	0	0
ADCY7	48900159	16	0.0120311	0.91577	0.241977	0.239777	risk	482.083	31.9861	0.566654	C	T	exonic	rs17289102	rs17289102	0.25	synonymous SNV	ADCY7:NM_001114:exon16:c.C2016T:p.A672A,
ADCY7	48906584	16	0.180243	0.758669	0.00708237	0.00592117	risk	883.4	33.8883	0.66003	G	A	intronic	rs56107741	rs56107741	0.008	0	0
NKD1	49199702	16	-0.0763558	0.411443	0.464978	0.484015	prot	662.048	42.5195	0.363084	G	C	splicing	rs933566	rs933566	0.558	0	0
NOD2	49288366	16	-0.321023	0.264564	0.0232507	0.0317723	prot	1007.71	52.4752	0.0894132	T	C	upstream	rs5743263	rs5743263	0.025	0	0
NOD2	49288597	16	0.386927	0.000143961	0.340903	0.259955	risk	847.619	61.3178	0.0166473	G	A	UTR5	rs5743266	rs5743266	0.325	0	0
NOD2;NOD2	49291360	16	-0.335329	0.00119765	0.272794	0.34408	prot	549.974	41.3185	0.287539	C	G	exonic;splicing	rs2067085	rs2067085	0.358	synonymous SNV	NOD2:NM_022162:exon2:c.C534G:p.S178S,
NOD2	49302125	16	0.374316	0.000622849	0.309724	0.235822	risk	487.861	62.1976	0.00222277	C	T	exonic	rs2066842	rs2066842	0.317	nonsynonymous SNV	NOD2:NM_022162:exon4:c.C802T:p.P268S,
NOD2	49302189	16	-0.288999	0.598176	0.00691812	0.00921496	prot	502.189	32.5362	0.58762	A	G	exonic	rs5743271	rs5743271	0.017	nonsynonymous SNV	NOD2:NM_022162:exon4:c.A866G:p.N289S,
NOD2	49302700	16	0.370068	0.000501163	0.32959	0.253486	risk	955.676	65.0304	0.0015161	C	T	exonic	rs2066843	rs2066843	0.317	synonymous SNV	NOD2:NM_022162:exon4:c.C1377T:p.R459R,
NOD2	49303084	16	-0.437387	2.21376e-05	0.289148	0.386478	prot	467.649	43.0484	0.164746	T	G	exonic	rs1861759	rs1861759	0.367	synonymous SNV	NOD2:NM_022162:exon4:c.T1761G:p.R587R,
NOD2	49303427	16	1.21039	6.31449e-08	0.0964091	0.0308235	risk	304.667	41.8679	0.166371	C	T	exonic	rs2066844	rs2066844	0.083	nonsynonymous SNV	NOD2:NM_022162:exon4:c.C2104T:p.R702W,
NOD2	49314777	16	-0.210159	0.19139	0.0839164	0.101549	prot	1095	51.5681	0.103977	G	A	exonic	rs5743291	rs5743291	0.1	nonsynonymous SNV	NOD2:NM_022162:exon9:c.G2863A:p.V955I,
CYLD	49333246	16	0	0	0	0.295918	NA	196	0	0	T	G	upstream	rs751919	rs751919	0.417	0	0
CYLD	49371498	16	-0.0418092	0.819215	0.0712589	0.074076	prot	961.59	46.9305	0.12698	G	A	intronic	rs17222902	rs17222902	0.075	0	0
CYLD	49385019	16	-0.0948024	0.594242	0.0715128	0.078069	prot	1688.78	47.4013	0.167338	C	T	exonic	rs2066852	rs2066852	0.075	synonymous SNV	CYLD:NM_001042355:exon16:c.C2403T:p.D801D,CYLD:NM_001042412:exon16:c.C2403T:p.D801D,CYLD:NM_015247:exon18:c.C2412T:p.D804D,
CYLD	49385102	16	-0.0419891	0.712975	0.211012	0.218088	prot	1181.24	60.4228	0.0154679	A	G	intronic	rs2302759	rs2302759	0.783	0	0
CCL22	55950234	16	0.480869	0.0324069	0.0571728	0.0361356	risk	1273.26	49.2176	0.150595	A	C	exonic	rs4359426	rs4359426	0.933	nonsynonymous SNV	CCL22:NM_002990:exon1:c.A5C:p.D2A,
CCL22	55954950	16	0.113323	0.631434	0.0443651	0.0398011	risk	541.795	35.1084	0.55797	C	T	exonic	rs2229161	rs2229161	0.033	synonymous SNV	CCL22:NM_002990:exon3:c.C231T:p.A77A,
CCL17	56007188	16	-0.346004	0.212645	0.024792	0.0346857	prot	515.595	47.0343	0.206631	G	A	exonic	rs34379253	rs34379253	0.017	nonsynonymous SNV	CCL17:NM_002987:exon4:c.G199A:p.V67M,
CDH3	67269500	16	-0.0193399	0.839956	0.429269	0.434013	prot	1067.77	43.5522	0.212618	A	G	intronic	rs1952048	rs1952048	0.542	0	0
CDH3	67269718	16	0.0148049	0.918914	0.129154	0.127498	risk	932.472	46.738	0.0715847	T	C	intronic	rs2296410	rs2296410	0.875	0	0
CDH3	67270231	16	0.117552	0.431347	0.113959	0.102617	risk	1468.67	39.9219	0.473731	C	A	exonic	rs8049247	rs8049247	0.133	synonymous SNV	CDH3:NM_001793:exon6:c.C612A:p.I204I,
CDH3	67271231	16	-0.0277315	0.767392	0.4262	0.432995	prot	1073.12	64.5552	0.00825947	G	A	exonic	rs2296409	rs2296409	0.683	synonymous SNV	CDH3:NM_001793:exon7:c.G720A:p.T240T,
CDH3	67271324	16	-0.00503107	0.957308	0.420205	0.421432	prot	1283.02	66.6082	0.00518546	C	A	exonic	rs2296408	rs2296408	0.683	synonymous SNV	CDH3:NM_001793:exon7:c.C813A:p.T271T,
CDH3	67273680	16	-0.032615	0.739549	0.430761	0.438776	prot	355.75	58.723	0.00530283	T	C	intronic	rs1886697	rs1886697	0.683	0	0
CDH3	67276089	16	0.140287	0.741752	0.0130623	0.011372	risk	1346.9	42.0523	0.340143	G	A	exonic	rs34394404	rs34394404	0.017	nonsynonymous SNV	CDH3:NM_001793:exon10:c.G1285A:p.V429I,
CDH3	67276251	16	-0.027499	0.769074	0.433605	0.440371	prot	976.905	71.0508	0.0017985	A	G	intronic	rs2281850	rs2281850	0.683	0	0
CDH3;CDH3	67276614	16	0.0758964	0.6439	0.0905955	0.0845338	risk	1004.74	63.4642	0.0105087	G	A	exonic;splicing	rs34494880	rs34494880	0.092	nonsynonymous SNV	CDH3:NM_001793:exon11:c.G1430A:p.R477H,
CDH3	67278971	16	-0.0625677	0.502827	0.437735	0.45319	prot	1017.12	62.4878	0.0129852	T	C	exonic	rs2296405	rs2296405	0.683	synonymous SNV	CDH3:NM_001793:exon12:c.T1626C:p.N542N,
CDH3	67279034	16	-0.0480575	0.61181	0.395808	0.407356	prot	1150.98	42.9165	0.347288	G	C	exonic	rs1126933	rs1126933	0.492	nonsynonymous SNV	CDH3:NM_001793:exon12:c.G1689C:p.Q563H,
CDH3	67283284	16	-0.0126799	0.895789	0.421161	0.424255	prot	721.658	50.3667	0.056428	G	A	exonic	rs2274239	rs2274239	0.683	synonymous SNV	CDH3:NM_001793:exon13:c.G1956A:p.K652K,
CDH3	67286613	16	-0.0149796	0.878059	0.454285	0.458002	prot	391.167	49.49	0.0418737	A	G	intronic	rs8060790	rs8060790	0.675	0	0
CDH3	67287286	16	-0.0280331	0.764897	0.426047	0.432916	prot	769.476	48.6086	0.164942	C	A	exonic	rs17715450	rs17715450	0.675	synonymous SNV	CDH3:NM_001793:exon15:c.C2239A:p.R747R,
CDH3	67289550	16	0.104846	0.491916	0.243425	0.224639	risk	213.95	16.9461	0.526811	A	C	intronic	rs3114409	rs3114409	0.2	0	0
CDH1	67328535	16	-0.0206525	0.845697	0.297988	0.302326	prot	535.389	44.0146	0.116747	C	A	upstream	rs16260	rs16260	0.217	0	0
CDH1	67399981	16	0.0737639	0.726804	0.0551312	0.0514124	risk	1671.74	37.3015	0.455215	G	C	splicing	rs33963999	rs33963999	0.05	0	0
CDH1	67414942	16	-0.0706546	0.459806	0.43259	0.450008	prot	1120.15	38.2316	0.413327	T	C	exonic	rs1801552	rs1801552	0.608	synonymous SNV	CDH1:NM_004360:exon13:c.T2076C:p.A692A,
CDH1	67419666	16	0.0352377	0.90637	0.0250119	0.0241668	risk	1333.52	37.6638	0.575921	C	T	exonic	rs33964119	rs33964119	0.033	synonymous SNV	CDH1:NM_004360:exon14:c.C2253T:p.N751N,
FAM92B	83690277	16	-0.249373	0.301005	0.0363478	0.046167	prot	1059.54	29.5107	0.804682	A	G	UTR3	rs16975240	rs16975240	0.042	0	0
FAM92B	83693339	16	0.279679	0.693612	0.0049571	0.00375224	risk	1503.33	30.4457	0.862428	G	C	exonic	rs61740642	rs61740642	0.008	nonsynonymous SNV	FAM92B:NM_198491:exon6:c.C633G:p.D211E,
FAM92B	83693469	16	-0.0733971	0.597391	0.130804	0.139377	prot	941.692	43.6752	0.20892	G	A	intronic	rs35852446	rs35852446	0.125	0	0
FAM92B	83698793	16	-0.066977	0.596615	0.15584	0.164855	prot	536.286	29.1154	0.898415	T	C	intronic	rs17200798	rs17200798	0.167	0	0
FAM92B	83699057	16	-0.156698	0.21447	0.154331	0.175907	prot	961.195	26.9693	0.927422	G	A	splicing	rs67587184	rs67587184	0.167	0	0
FAM92B	83699162	16	-0.0657672	0.618706	0.157664	0.166596	prot	322.306	26.9834	0.798206	G	A	exonic	rs17200833	rs17200833	0.167	synonymous SNV	FAM92B:NM_198491:exon3:c.C300T:p.Y100Y,
FAM92B	83703478	16	-0.118738	0.222585	0.473252	0.502911	prot	416.528	32.6159	0.53544	T	C	UTR5	rs9931038	rs9931038	0.467	0	0
FAM92B	83703806	16	0.22498	0.189191	0.0972232	0.079187	risk	340.611	41.5403	0.175164	T	A	upstream	rs11645670	rs11645670	0.075	0	0
FAM92B	83703817	16	-0.809006	0.0844613	0.00824426	0.0183257	prot	332.778	40.6445	0.20094	C	G	upstream	rs11640292	rs11640292	0.017	0	0
IRF8	84489852	16	0.741532	0.00076995	0.0863871	0.0431031	risk	237.613	45.9292	0.023848	C	T	upstream	rs188602	rs188602	0.033	0	0
IRF8	84490153	16	0.113343	0.63188	0.0618663	0.0556056	risk	246.815	64.1877	2.70327e-05	C	T	upstream	rs56177354	rs56177354	0.067	0	0
IRF8	84502732	16	-0.00314976	0.982243	0.122354	0.122692	prot	712.429	40.605	0.443608	C	T	exonic	rs8052064	rs8052064	0.092	synonymous SNV	IRF8:NM_002163:exon4:c.C414T:p.C138C,
IRF8	84505599	16	0.340462	0.0895907	0.0698598	0.0507237	risk	410.974	28.2042	0.850311	G	A	exonic	rs17444416	rs17444416	0.033	synonymous SNV	IRF8:NM_002163:exon6:c.G573A:p.G191G,
IRF8	84511183	16	-0.0314414	0.822468	0.138401	0.142193	prot	434.278	29.7227	0.677372	G	C	intronic	rs16940005	rs16940005	0.167	0	0
FBXO31	85982932	16	0	0	0	0	NA	0	0	0	C	G	ncRNA	rs35227715	rs35227715	0.133	0	0
FBXO31	85983184	16	0	0	0	0	NA	0	0	0	C	A	ncRNA	rs16944733	rs16944733	0.125	0	0
YWHAE	1212035	17	0.106774	0.716425	0.0281096	0.025335	risk	1327.31	30.9985	0.745602	C	T	exonic	rs34137556	rs34137556	0.025	synonymous SNV	YWHAE:NM_006761:exon3:c.G282A:p.K94K,
YWHAE	1250528	17	0	0	0	0	NA	0	0	0	C	G	upstream	rs28365859	rs28365859	0.367	0	0
LOC728392;NLRP1	5345205	17	0	0	0	0	NA	0	0	0	C	A	upstream;downstream	rs116034752	rs116034752	0.058	0	0
LOC728392;NLRP1	5345224	17	0	0	0	0	NA	0	0	0	G	A	upstream;downstream	rs114816590	rs114816590	0.05	0	0
NLRP1	5358792	17	-0.0243214	0.911171	0.0471571	0.048262	prot	1090.33	39.5437	0.490634	G	C	UTR3	rs34156685	rs34156685	0.058	0	0
NLRP1;NLRP1	5359523	17	0.0945154	0.662469	0.0520348	0.0475652	risk	710.025	47.9958	0.128364	G	A	exonic;splicing	rs2137722	rs2137722	0.058	nonsynonymous SNV	NLRP1:NM_033006:exon15:c.C4006T:p.R1336C,NLRP1:NM_033004:exon16:c.C4096T:p.R1366C,NLRP1:NM_014922:exon15:c.C3964T:p.R1322C,NLRP1:NM_033007:exon14:c.C3874T:p.R1292C,
NLRP1	5365100	17	0.00277523	0.977228	0.362334	0.361693	risk	978.098	49.4559	0.121788	G	A	intronic	rs12944976	rs12944976	0.433	0	0
NLRP1	5365630	17	-0.141909	0.514434	0.0448281	0.0513124	prot	1407.29	43.6916	0.317482	C	G	exonic	rs11653832	rs11653832	0.058	nonsynonymous SNV	NLRP1:NM_033006:exon12:c.G3631C:p.V1211L,NLRP1:NM_033004:exon13:c.G3721C:p.V1241L,NLRP1:NM_014922:exon13:c.G3721C:p.V1241L,NLRP1:NM_001033053:exon13:c.G3733C:p.V1245L,NLRP1:NM_033007:exon12:c.G3631C:p.V1211L,
NLRP1	5365715	17	-0.0253789	0.905998	0.04846	0.0496438	prot	1348.12	43.0484	0.342117	G	A	exonic	rs11653580	rs11653580	0.058	synonymous SNV	NLRP1:NM_033006:exon12:c.C3546T:p.F1182F,NLRP1:NM_033004:exon13:c.C3636T:p.F1212F,NLRP1:NM_014922:exon13:c.C3636T:p.F1212F,NLRP1:NM_001033053:exon13:c.C3648T:p.F1216F,NLRP1:NM_033007:exon12:c.C3546T:p.F1182F,
NLRP1	5365801	17	-0.0047248	0.961128	0.416943	0.418093	prot	967.237	44.5341	0.155538	T	C	exonic	rs11651270	rs11651270	0.483	nonsynonymous SNV	NLRP1:NM_033006:exon12:c.A3460G:p.M1154V,NLRP1:NM_033004:exon13:c.A3550G:p.M1184V,NLRP1:NM_014922:exon13:c.A3550G:p.M1184V,NLRP1:NM_001033053:exon13:c.A3562G:p.M1188V,NLRP1:NM_033007:exon12:c.A3460G:p.M1154V,
NLRP1	5374565	17	0.0371974	0.87162	0.0438064	0.0422745	risk	879.171	29.2149	0.872819	A	G	exonic	rs56872041	rs56872041	0.025	synonymous SNV	NLRP1:NM_033006:exon11:c.T3390C:p.A1130A,NLRP1:NM_033004:exon12:c.T3480C:p.A1160A,NLRP1:NM_014922:exon12:c.T3480C:p.A1160A,NLRP1:NM_001033053:exon12:c.T3492C:p.A1164A,NLRP1:NM_033007:exon11:c.T3390C:p.A1130A,
NLRP1	5374690	17	-0.0288048	0.894684	0.0471222	0.0484326	prot	1099.62	36.6267	0.622916	T	C	exonic	rs35596958	rs35596958	0.058	nonsynonymous SNV	NLRP1:NM_033006:exon11:c.A3265G:p.M1089V,NLRP1:NM_033004:exon12:c.A3355G:p.M1119V,NLRP1:NM_014922:exon12:c.A3355G:p.M1119V,NLRP1:NM_001033053:exon12:c.A3367G:p.M1123V,NLRP1:NM_033007:exon11:c.A3265G:p.M1089V,
NLRP1	5376987	17	-0.0462977	0.633302	0.348767	0.359355	prot	1037.31	49.5397	0.1434	C	T	exonic	rs2301582	rs2301582	0.433	nonsynonymous SNV	NLRP1:NM_033006:exon10:c.G3085A:p.V1029M,NLRP1:NM_033004:exon11:c.G3175A:p.V1059M,NLRP1:NM_014922:exon11:c.G3175A:p.V1059M,NLRP1:NM_001033053:exon11:c.G3187A:p.V1063M,NLRP1:NM_033007:exon10:c.G3085A:p.V1029M,
NLRP1	5378009	17	0.0370165	0.861791	0.0510007	0.0492386	risk	1345.88	40.1121	0.465287	G	A	exonic	rs34733791	rs34733791	0.042	nonsynonymous SNV	NLRP1:NM_033006:exon8:c.C2894T:p.T965I,NLRP1:NM_033004:exon9:c.C2984T:p.T995I,NLRP1:NM_014922:exon9:c.C2984T:p.T995I,NLRP1:NM_001033053:exon9:c.C2984T:p.T995I,NLRP1:NM_033007:exon8:c.C2894T:p.T965I,
NLRP1	5378020	17	0.261921	0.503222	0.0163307	0.0126151	risk	1253.4	41.8905	0.388794	C	T	exonic	rs11654427	rs11654427	0.008	synonymous SNV	NLRP1:NM_033006:exon8:c.G2883A:p.V961V,NLRP1:NM_033004:exon9:c.G2973A:p.V991V,NLRP1:NM_014922:exon9:c.G2973A:p.V991V,NLRP1:NM_001033053:exon9:c.G2973A:p.V991V,NLRP1:NM_033007:exon8:c.G2883A:p.V961V,
NLRP1	5380921	17	0.0501275	0.841509	0.0400078	0.0381263	risk	533.972	32.3699	0.547617	T	C	exonic	rs7215856	rs7215856	0.058	synonymous SNV	NLRP1:NM_033004:exon8:c.A2934G:p.K978K,NLRP1:NM_014922:exon8:c.A2934G:p.K978K,NLRP1:NM_001033053:exon8:c.A2934G:p.K978K,
NLRP1	5380945	17	-0.115491	0.669899	0.030621	0.0342414	prot	606.579	24.966	0.916624	T	C	exonic	rs7215868	rs7215868	0.058	synonymous SNV	NLRP1:NM_033004:exon8:c.A2910G:p.E970E,NLRP1:NM_014922:exon8:c.A2910G:p.E970E,NLRP1:NM_001033053:exon8:c.A2910G:p.E970E,
NLRP1	5383514	17	-0.872607	0.128691	0.00482196	0.0114626	prot	697.39	32.911	0.742924	C	T	exonic	rs61754791	rs61754791	0.017	nonsynonymous SNV	NLRP1:NM_033006:exon7:c.G2815A:p.V939M,NLRP1:NM_033004:exon7:c.G2815A:p.V939M,NLRP1:NM_014922:exon7:c.G2815A:p.V939M,NLRP1:NM_001033053:exon7:c.G2815A:p.V939M,NLRP1:NM_033007:exon7:c.G2815A:p.V939M,
NLRP1	5383648	17	0.309014	0.206108	0.0475608	0.0353649	risk	309.583	81.7634	8.22026e-06	C	T	intronic	rs7223362	rs7223362	0.058	0	0
NLRP1	5385967	17	-0.0270936	0.900028	0.0480561	0.0493108	prot	1312.79	43.9331	0.308491	G	A	exonic	rs11657747	rs11657747	0.058	nonsynonymous SNV	NLRP1:NM_033006:exon6:c.C2633T:p.T878M,NLRP1:NM_033004:exon6:c.C2633T:p.T878M,NLRP1:NM_014922:exon6:c.C2633T:p.T878M,NLRP1:NM_001033053:exon6:c.C2633T:p.T878M,NLRP1:NM_033007:exon6:c.C2633T:p.T878M,
NLRP1	5386038	17	-0.0527492	0.807473	0.0478737	0.0503362	prot	1033.07	46.9327	0.179305	G	A	exonic	rs12942931	rs12942931	0.058	synonymous SNV	NLRP1:NM_033006:exon6:c.C2562T:p.C854C,NLRP1:NM_033004:exon6:c.C2562T:p.C854C,NLRP1:NM_014922:exon6:c.C2562T:p.C854C,NLRP1:NM_001033053:exon6:c.C2562T:p.C854C,NLRP1:NM_033007:exon6:c.C2562T:p.C854C,
NLRP1	5402395	17	0.0644742	0.770375	0.0483771	0.0454939	risk	791.781	40.8105	0.390813	G	C	exonic	rs52795654	rs52795654	0.058	nonsynonymous SNV	NLRP1:NM_033006:exon4:c.C2345G:p.T782S,NLRP1:NM_033004:exon4:c.C2345G:p.T782S,NLRP1:NM_014922:exon4:c.C2345G:p.T782S,NLRP1:NM_001033053:exon4:c.C2345G:p.T782S,NLRP1:NM_033007:exon4:c.C2345G:p.T782S,
NLRP1	5402571	17	0.0919072	0.674874	0.0513776	0.0470786	risk	1089.23	49.2269	0.0861148	G	A	exonic	rs61753136	rs61753136	0.058	synonymous SNV	NLRP1:NM_033006:exon4:c.C2169T:p.Y723Y,NLRP1:NM_033004:exon4:c.C2169T:p.Y723Y,NLRP1:NM_014922:exon4:c.C2169T:p.Y723Y,NLRP1:NM_001033053:exon4:c.C2169T:p.Y723Y,NLRP1:NM_033007:exon4:c.C2169T:p.Y723Y,
NLRP1	5402619	17	0.0855366	0.675945	0.0611979	0.0564642	risk	971.568	50.3826	0.0446012	C	A	exonic	rs61753137	rs61753137	0.067	synonymous SNV	NLRP1:NM_033006:exon4:c.G2121T:p.L707L,NLRP1:NM_033004:exon4:c.G2121T:p.L707L,NLRP1:NM_014922:exon4:c.G2121T:p.L707L,NLRP1:NM_001033053:exon4:c.G2121T:p.L707L,NLRP1:NM_033007:exon4:c.G2121T:p.L707L,
NLRP1	5402859	17	-0.0196642	0.92778	0.0476182	0.048518	prot	2007.24	47.6115	0.190562	T	C	exonic	rs12950235	rs12950235	0.058	synonymous SNV	NLRP1:NM_033006:exon4:c.A1881G:p.Q627Q,NLRP1:NM_033004:exon4:c.A1881G:p.Q627Q,NLRP1:NM_014922:exon4:c.A1881G:p.Q627Q,NLRP1:NM_001033053:exon4:c.A1881G:p.Q627Q,NLRP1:NM_033007:exon4:c.A1881G:p.Q627Q,
NLRP1	5402964	17	0.120608	0.495877	0.0784566	0.070168	risk	1541.74	65.7437	0.00632048	C	T	exonic	rs61753142	rs61753142	0.05	synonymous SNV	NLRP1:NM_033006:exon4:c.G1776A:p.R592R,NLRP1:NM_033004:exon4:c.G1776A:p.R592R,NLRP1:NM_014922:exon4:c.G1776A:p.R592R,NLRP1:NM_001033053:exon4:c.G1776A:p.R592R,NLRP1:NM_033007:exon4:c.G1776A:p.R592R,
NLRP1	5403378	17	0.00220006	0.99225	0.0439746	0.0438822	risk	1092.81	42.2411	0.374365	G	A	exonic	rs2001363	rs2001363	0.058	synonymous SNV	NLRP1:NM_033006:exon4:c.C1362T:p.F454F,NLRP1:NM_033004:exon4:c.C1362T:p.F454F,NLRP1:NM_014922:exon4:c.C1362T:p.F454F,NLRP1:NM_001033053:exon4:c.C1362T:p.F454F,NLRP1:NM_033007:exon4:c.C1362T:p.F454F,
NLRP1	5404003	17	0.123674	0.593582	0.0487039	0.0432833	risk	941.444	35.7836	0.384673	G	C	exonic	rs11651595	rs11651595	0.058	nonsynonymous SNV	NLRP1:NM_033006:exon4:c.C737G:p.T246S,NLRP1:NM_033004:exon4:c.C737G:p.T246S,NLRP1:NM_014922:exon4:c.C737G:p.T246S,NLRP1:NM_001033053:exon4:c.C737G:p.T246S,NLRP1:NM_033007:exon4:c.C737G:p.T246S,
NLRP1	5426091	17	-0.0827872	0.404865	0.388657	0.408499	prot	418.028	33.3888	0.497405	A	T	exonic	rs12150220	rs12150220	0.467	nonsynonymous SNV	NLRP1:NM_033006:exon3:c.T464A:p.L155H,NLRP1:NM_033004:exon3:c.T464A:p.L155H,NLRP1:NM_014922:exon3:c.T464A:p.L155H,NLRP1:NM_001033053:exon3:c.T464A:p.L155H,NLRP1:NM_033007:exon3:c.T464A:p.L155H,
NLRP1	5427888	17	-0.151256	0.286145	0.140601	0.15989	prot	315.088	28.5455	0.64214	C	G	exonic	rs884367	rs884367	0.1	synonymous SNV	NLRP1:NM_033006:exon1:c.G114C:p.S38S,NLRP1:NM_033004:exon1:c.G114C:p.S38S,NLRP1:NM_014922:exon1:c.G114C:p.S38S,NLRP1:NM_001033053:exon1:c.G114C:p.S38S,NLRP1:NM_033007:exon1:c.G114C:p.S38S,
NLRP1	5428545	17	-0.373445	0.133594	0.03079	0.0441146	prot	705.548	62.9135	0.0118463	C	G	UTR5	rs117569222	rs117569222	0.033	0	0
NLRP1	5428744	17	0.21737	0.375643	0.0451434	0.0366471	risk	551.167	44.2147	0.112792	C	G	upstream	rs62072736	rs62072736	0.05	0	0
NLRP1	5428789	17	-0.100067	0.314265	0.386192	0.410166	prot	408.306	48.1803	0.0543212	G	C	upstream	rs925595	rs925595	0.5	0	0
GABARAP;CTDNEP1	7086705	17	-0.154805	0.128654	0.337166	0.372585	prot	358.389	37.8688	0.297128	T	C	upstream;downstream	rs222843	rs222843	0.383	0	0
TNFSF12-TNFSF13	7402193	17	-0.146547	0.433147	0.0675922	0.0774342	prot	424.297	46.89	0.0863088	T	C	intronic	rs4246413	rs4246413	0.958	0	0
TNFSF13	7403279	17	0.184445	0.240884	0.115695	0.0981203	risk	357.333	42.6993	0.145539	G	A	exonic	rs11552708	rs11552708	0.142	nonsynonymous SNV	TNFSF13:NM_001198623:exon1:c.G199A:p.G67R,TNFSF13:NM_001198622:exon1:c.G199A:p.G67R,TNFSF13:NM_001198624:exon2:c.G148A:p.G50R,TNFSF13:NM_003808:exon1:c.G199A:p.G67R,TNFSF13:NM_172087:exon1:c.G199A:p.G67R,TNFSF13:NM_172088:exon1:c.G199A:p.G67R,
[truncated: 1,750 more rows]

## Sheet: indels
gene	chr	start	end			type	consequence	consequence2	dbsnp	1kG freq	theta	pval	Fcase	Fctrl	effect	AvCov	Rdev	fit.pval
TNFRSF8	1	12108543	12108543	G	0	intronic	0	0	0	0	0.0204376	0.966739	0.00913273	0.00894963	risk	1391.57	49.3675	0.147214
TNFRSF8	1	12149400	12149414	GCCGGGCAGGTGGAG	-	upstream	upstream	.	.	rs5745946	0.0419257	0.865307	0.0726202	0.0698467	risk	229.857	22.4798	0.26103
EPS15	1	51660316	51660316	A	0	UTR5	0	0	0	0	-0.744329	0.27838	0.00379089	0.00794663	prot	1476.24	34.2769	0.502833
EPS15	1	51702094	51702094	A	0	intronic	0	0	rs5774101	0	0.139946	0.25381	0.205709	0.183782	risk	1193.47	51.5614	0.0272543
JUN	1	59021949	59021949	0	TG	UTR5	0	0	0	0	0.069641	0.769779	0.0449888	0.0420897	risk	376.5	60.7145	0.00323947
ATG4C	1	63043425	63043425	T	0	splicing	0	0	rs74261206	0	0.994152	0.330646	0.00396424	0.00147059	risk	582	20.9905	0.96053
ATG4C	1	63043425	63043425	0	T	splicing	0	0	0	0	0.0403871	0.858789	0.0490389	0.0471895	risk	610.583	44.5648	0.106132
C1orf141	1	67364216	67364218	AAA	0	intronic	0	0	0	0	0.80259	0.000127347	0.0989155	0.0468901	risk	240.387	236.782	1.82722478834539e-34
C1orf141	1	67364217	67364218	AA	0	intronic	0	0	0	0	0.261986	0.0227696	0.256085	0.209423	risk	304.528	271.655	7.44778963785011e-39
C1orf141	1	67364218	67364218	A	0	intronic	0	0	rs35590606	0	-0.00200674	0.987035	0.191707	0.192019	prot	304.833	221.289	2.49475977546690e-29
IL12RB2	1	67618239	67618243	CCTTT	0	intronic	0	0	rs17129920	0	-0.316207	0.230583	0.0293777	0.0398681	prot	1463.85	55.7579	0.0245373
VCAM1	1	100967564	100967564	0	T	intronic	0	0	0	0	-0.0604117	0.534954	0.470224	0.485296	prot	898.583	15.9815	0.996324
MAGI3	1	113893646	113893646	0	T	intronic	0	0	0	0	1.20097	0.111601	0.00839666	0.00254149	risk	892.139	36.1055	0.370402
MAGI3	1	113893646	113893646	T	0	intronic	0	0	0	0	0.419558	0.400497	0.0117612	0.00776236	risk	878.528	58.7622	0.00525252
MAGI3	1	113987884	113987884	T	0	splicing	0	0	0	0	-0.550516	0.161688	0.0118952	0.0204494	prot	1591.82	27.6591	0.867415
MAGI3	1	114026321	114026321	0	T	intronic	0	0	0	0	0.252329	0.0649379	0.158383	0.127567	risk	658.132	217.568	7.92958253592415e-28
PHTF1	1	114041843	114041843	0	A	UTR3	0	0	0	0.795055	-0.124518	0.235741	0.282123	0.308011	prot	914.895	24.5707	0.92544
RSBN1	1	114141482	114141482	0	ATAA	intronic	0	0	0	0	-0.109766	0.25831	0.381835	0.408057	prot	1033.13	21.0659	0.983589
PTPN22	1	114173866	114173867	AA	0	intronic	0	0	0	0	0.030269	0.891472	0.0503304	0.0489032	risk	811.189	47.8458	0.0725165
PTPN22	1	114173867	114173867	A	0	intronic	0	0	rs57877024	0	0.0580009	0.54197	0.470951	0.456528	risk	1404.77	24.1379	0.948983
S100A13	1	151872923	151872923	C	0	intronic	0	0	rs11355590	0	-0.139919	0.150393	0.419798	0.454208	prot	674.757	29.3019	0.739258
CHTOP	1	151884149	151884149	T	0	intronic	0	0	0	0	-0.172036	0.522158	0.0315852	0.0372932	prot	369.111	158.295	5.98939306260772e-18
CD1C	1	156527515	156527515	T	0	intronic	0	0	0	0	-0.156875	0.607993	0.0230372	0.026845	prot	973.795	72.0084	0.000495181
CD48	1	158948290	158948290	0	A	upstream	0	0	0	0	0.0994106	0.687253	0.0421924	0.0383529	risk	1316.53	5.09484	1
CD48	1	158948290	158948290	A	0	upstream	0	0	0	0	0.0260706	0.863791	0.116973	0.114307	risk	1428.97	7.43713	1
SELL	1	167939233	167939233	A	0	ncRNA	0	0	0	0	-0.345762	0.0238772	0.100763	0.136695	prot	758.056	115.943	7.09129543930424e-11
FMO4	1	169550111	169550111	0	A	splicing	0	0	0	0	-0.0180709	0.913209	0.0908337	0.0923371	prot	1743.45	39.9011	0.300798
PTPRC	1	196977805	196977805	A	0	intronic	0	0	0	0	-0.292199	0.223653	0.0367487	0.0486139	prot	1058.79	30.1533	0.74233
PTPRC	1	196977805	196977805	0	A	intronic	0	0	0	0	0.302623	0.416932	0.0193659	0.0143817	risk	1037.45	40.1534	0.291238
PTPRC	1	196983856	196983857	TT	0	splicing	0	0	0	0	0.526696	0.00236407	0.109719	0.0678427	risk	398.778	135.647	4.36945627336425e-14
PTPRC	1	196983857	196983857	0	T	splicing	0	0	0	0	0.332101	0.0741626	0.0855244	0.0628761	risk	416.306	109.661	6.86543239515419e-10
PTPRC	1	196983857	196983857	T	0	splicing	0	0	rs57296163	0	0.141462	0.379266	0.107758	0.0948923	risk	444.806	61.9251	0.00238349
NR5A2	1	198263455	198263455	T	0	UTR5	0	0	rs59429274	0	0.113628	0.436598	0.132791	0.120243	risk	1090.86	22.1428	0.941414
NR5A2	1	198347085	198347085	0	T	intronic	0	0	0	0	-0.428177	0.0984311	0.0292766	0.0442316	prot	1040.21	68.573	0.00122148
NR5A2	1	198347101	198347102	AA	0	intronic	0	0	0	0	-19.322	0.994686	0	0.0140401	prot	587.139	33.2397	0.504701
NR5A2	1	198347102	198347102	0	A	intronic	0	0	0	0	-0.0949105	0.588095	0.0809787	0.0883288	prot	642.778	109.339	7.70398216696925e-10
NR5A2	1	198347102	198347102	A	0	intronic	0	0	rs76894039	0	-0.0242314	0.868443	0.122771	0.125405	prot	661.757	5.94364	1
TGFB2	1	216677301	216677302	TT	0	splicing	0	0	0	0	-0.138751	0.459016	0.0687533	0.0781863	prot	377.444	116.85	5.08844116927873e-11
TGFB2	1	216677302	216677302	T	0	splicing	0	0	0	0	0.0167357	0.889614	0.205603	0.202883	risk	468.139	10.0265	0.999979
NLRC4	2	32335300	32335300	T	0	intronic	0	0	rs11295492	0	-0.0931522	0.329212	0.433851	0.456856	prot	1199.77	38.9922	0.380254
PEX13	2	61099118	61099118	T	0	intronic	0	0	rs70959887	0	-0.26886	0.0553471	0.118949	0.150133	prot	1225.28	65.7001	0.00252393
TIA1	2	70309968	70309968	A	0	intronic	0	0	0	0	-0.317174	0.646897	0.00436487	0.00598428	prot	629.083	36.5384	0.351619
CD207;CD207	2	70916342	70916342	0	C	exonic;splicing	frameshift insertion	CD207:NM_015717:exon1:c.73_74insG:p.E25fs,	0	0.999998	-0.00707274	0.976463	0.0388505	0.0391155	prot	1043.98	2.94973	1
AUP1	2	74609629	74609629	0	A	intronic	0	0	0	0	-0.027486	0.8556	0.109659	0.112372	prot	1320.69	15.7035	0.999169
GNLY	2	85775639	85775639	0	A	splicing	0	0	0	0	0.264787	0.12373	0.0895494	0.0701794	risk	1188.4	78.4868	0.000265365
IL1R2	2	102008997	102008997	0	T	splicing	0	0	0	0	-0.142897	0.381663	0.0877234	0.0998531	prot	1539.79	34.2332	0.599451
IL1RL1	2	102324075	102324075	T	0	intronic	0	0	0	0	0.157978	0.246449	0.159179	0.139155	risk	1047.31	7.02933	1
IL1RL1	2	102324075	102324075	0	T	intronic	0	0	0	0	-0.0600831	0.768458	0.0589534	0.0623764	prot	939.444	1.9719	1
IL18R1	2	102379824	102379824	G	0	UTR3	0	0	rs56055726	0	-0.107028	0.720582	0.0242046	0.0268654	prot	1359.83	66.5866	0.00280923
IL18RAP	2	102406684	102406684	0	T	intronic	0	0	0	0	0.0833367	0.398446	0.37127	0.352035	risk	984.205	35.9524	0.518016
ARL6IP6,PRPF40A	2	153282402	153282402	G	0	upstream	0	0	0	0	NA	NA	NA	NA	NA	NA	NA	NA
STAT4	2	191719741	191719741	A	0	intronic	0	0	0	0	-0.0461083	0.849321	0.0396392	0.0414322	prot	1131.66	14.0543	0.999622
CD28	2	204279298	204279298	0	C	upstream	0	0	0	0	0.4297	0.589885	0.00432609	0.00281926	risk	1372.24	29.5847	0.861972
ATG9A	2	219797834	219797834	0	C	intronic	0	0	0	0	-18.2508	0.99498	0	0.00485516	prot	562.056	17.9	0.98943
ATG9A	2	219797838	219797838	0	G	intronic	0	0	0	0	0.0673328	0.58156	0.20218	0.191536	risk	538.5	24.3146	0.889944
CCL20	2	228388411	228388411	0	T	splicing	0	0	0	0	-0.0552293	0.76164	0.0727951	0.0766119	prot	997.842	2.11208	1
CCL20	2	228388411	228388411	T	0	splicing	0	0	rs34834265	0	0.151535	0.817622	0.00590018	0.00507475	risk	953.778	33.6017	0.487019
ATG16L1	2	233843378	233843378	T	0	splicing	0	0	0	0	-0.201649	0.300658	0.0637271	0.0768705	prot	277.657	170.94	1.56444212711289e-20
IL5RA	3	3112165	3112165	0	T	intronic	0	0	0	0	-0.151835	0.123288	0.405935	0.443009	prot	758.278	25.6256	0.848656
RFTN1	3	16374594	16374594	C	0	intronic	0	0	rs67265703	0	-0.362456	0.0471075	0.0658148	0.0919233	prot	994.189	29.9201	0.711753
EOMES	3	27734341	27734341	A	0	intronic	0	0	0	0	0.155193	0.187137	0.231132	0.204708	risk	532.333	30.6001	0.635047
EOMES	3	27734341	27734341	0	A	intronic	0	0	0	0	0.262934	0.674356	0.00687338	0.00529262	risk	416.333	45.8645	0.084136
EOMES	3	27734344	27734344	C	0	intronic	0	0	0	0	0.374567	0.368798	0.0165189	0.0114171	risk	592.917	79.0365	1.90545902076315e-05
CCR4	3	32968106	32968106	G	0	UTR5	0	0	rs71903231	0	-0.42631	0.514176	0.00462379	0.00706441	prot	716.757	52.1536	0.0311513
CCR1	3	46219287	46219287	G	0	UTR3	0	0	0	0	0.00651335	0.972728	0.0689295	0.0685126	risk	869.27	6.53491	1
CCR1	3	46219288	46219288	A	0	UTR3	0	0	0	0	0.211051	0.156214	0.125613	0.104204	risk	896.615	73.2875	0.000350577
CCR1	3	46220842	46220842	A	0	intronic	0	0	rs58092235	0	0.421524	0.0518971	0.0645919	0.0433381	risk	661.611	53.1599	0.0192896
CCR1	3	46220842	46220842	0	A	intronic	0	0	0	0	19.5771	0.996352	0.00660111	0	risk	624.333	16.8648	0.993861
CCR1	3	46224953	46224955	CTT	0	upstream	0	0	0	0	0.0333411	0.719974	0.470904	0.462605	risk	1532.43	119.003	8.95647733713718e-10
WDR6	3	49027018	49027020	GTC	0	intronic	0	0	0	0	-0.577661	0.238312	0.00787058	0.0139385	prot	1156.11	39.9914	0.258086
DALRD3	3	49032727	49032730	GTCA	0	intronic	0	0	0	0	0.696314	0.34788	0.0058294	0.00291401	risk	1180.83	37.1891	0.597498
USP4	3	49290591	49290592	TT	0	UTR3	0	0	0	0	0.0444327	0.830681	0.0592335	0.0568054	risk	463.861	98.8603	3.02109551088896e-08
USP4	3	49290592	49290592	T	0	UTR3	0	0	rs11309567	0	-0.0834323	0.391583	0.421145	0.441607	prot	1025.54	18.9797	0.987461
NICN1	3	49438448	49438449	CA	0	intronic	0	0	0	0	0.764975	0.490097	0.0027284	0.0012715	risk	1286.38	18.4517	0.998593
MST1;MST1	3	49697915	49697915	0	GGG	exonic;splicing	nonframeshift insertion	MST1:NM_020998:exon12:c.1416_1417insCCC:p.D472delinsDP,	0	0	-0.0712323	0.885178	0.00863282	0.00926428	prot	993	45.8766	0.24162
MST1	3	49698328	49698333	GCTGGC	0	exonic	nonframeshift deletion	MST1:NM_020998:exon10:c.1214_1219del:p.405_407del,	0	0	-0.752571	0.214439	0.00497427	0.010499	prot	447.972	37.7593	0.301418
MST1	3	49700281	49700285	GCTGT	0	exonic	frameshift deletion	MST1:NM_020998:exon2:c.144_148del:p.48_50del,	0	0	19.5248	0.996361	0.0062674	0	risk	695.757	16.7961	0.996016
CDHR4	3	49803926	49803927	AA	0	intronic	0	0	0	0	0.544113	0.116441	0.0263172	0.0154439	risk	596.833	36.4849	0.353916
CDHR4	3	49803927	49803927	A	0	intronic	0	0	0	0	0.758704	0.439084	0.00369378	0.0017331	risk	573.472	21.6228	0.950701
CDHR4	3	49803927	49803927	0	A	intronic	0	0	0	0	-0.0520927	0.783247	0.0681758	0.0715605	prot	613.892	19.5737	0.983564
C3orf54	3	49815530	49815530	0	A	upstream	0	0	0	0	NA	NA	NA	NA	NA	NA	NA	NA
UBA7	3	49817888	49817888	0	G	intronic	0	0	0	0	-0.139479	0.203649	0.393216	0.426943	prot	226.552	25.8692	0.525868
UBA7	3	49826383	49826383	0	CTCCTCTGG	UTR5	0	0	0	0	-0.208235	0.0419523	0.277068	0.320644	prot	928.146	32.219	0.770564
NFKBIZ	3	103058584	103058584	T	0	intronic	0	0	rs75713821	0	-0.43539	0.150234	0.0211651	0.0323387	prot	832.821	80.1507	5.08772679702202e-05
NFKBIZ	3	103058721	103058721	0	TTTTAGAAAGCTTTAATAACCAC	splicing	0	0	0	0	0.0672319	0.516875	0.304411	0.290365	risk	778.051	30.669	0.759266
ATG3	3	113735758	113735758	0	A	intronic	0	0	0	0	0.16216	0.106317	0.35422	0.31806	risk	1643.59	10.7517	0.999993
ATG3	3	113735897	113735897	0	A	intronic	0	0	0	0	0.302187	0.039977	0.141528	0.108627	risk	667.694	45.1266	0.0961098
ATG3	3	113735897	113735897	A	0	intronic	0	0	rs59973980	0	-0.0227696	0.816432	0.432436	0.438032	prot	1065.19	4.35292	1
CD86	3	123293126	123293126	T	0	intronic	0	0	rs57304749	0	-0.0137183	0.918638	0.140117	0.141778	prot	1288.9	3.00078	1
CD86	3	123319664	123319665	AG	0	intronic	0	0	0	0	-0.0573214	0.764463	0.0641999	0.0677309	prot	856.051	2.94618	1
PIK3R4	3	131937580	131937580	0	A	intronic	0	0	0	0	-0.0954759	0.504232	0.126147	0.137053	prot	949.486	60.4359	0.00480845
PIK3R4	3	131948395	131948395	A	0	upstream	0	0	rs71620090	0	-0.227099	0.58522	0.0113684	0.0142256	prot	1399.62	50.9378	0.115176
DNAJC13	3	133648851	133648851	T	0	splicing	0	0	0	0	0.415862	0.275309	0.0194095	0.012891	risk	1443.05	42.6966	0.239583
PLSCR1	3	147745269	147745269	0	C	UTR5	0	0	0	0	19.0457	0.994148	0.0105065	0	risk	735.25	28.1249	0.75049
THPO	3	185574082	185574082	0	GAAG	intronic	0	0	0	0	0.119726	0.716745	0.0213912	0.0190234	risk	886.952	72.4548	0.00126944
IL1RAP	3	191815857	191815857	G	0	intronic	0	0	rs35429399	0.820477	0.0211559	0.828556	0.382701	0.377716	risk	1084.51	5.83908	1
IL1RAP	3	191820746	191820746	0	T	intronic	0	0	0	0	-0.256929	0.0138333	0.330023	0.389086	prot	420.794	856.365	2.60719134332471e-159
CD38	4	15448809	15448809	T	0	splicing	0	0	0	0	-0.217778	0.3435	0.040671	0.0500712	prot	989.282	12.3592	0.999953
TLR1	4	38482831	38482831	0	GA	upstream	0	0	0	0	-0.0398049	0.774471	0.132591	0.137236	prot	1820.56	44.6849	0.180253
KDR	4	55657304	55657304	0	G	intronic	0	0	0	0	0.14725	0.203329	0.22126	0.196931	risk	1086.4	31.4897	0.763176
KDR	4	55671717	55671717	A	0	intronic	0	0	0	0	-0.39272	0.0847039	0.0412956	0.0599678	prot	700.583	31.6099	0.585306
KDR	4	55671717	55671717	0	A	intronic	0	0	0	0	-0.0709412	0.473522	0.350012	0.366318	prot	975.103	23.82	0.953969
FABP2	4	120461265	120461265	A	0	splicing	0	0	0	0	0.836876	0.290377	0.00577523	0.00250924	risk	1301.18	28.1737	0.8513
FABP2	4	120462785	120462785	A	0	upstream	0	0	rs5861422	0.42915	-0.0359896	0.717318	0.325796	0.333751	prot	2770.54	6.06115	1
FABP2	4	120462840	120462840	0	CTCTA	upstream	0	0	0	0	-0.0380645	0.691045	0.42674	0.436077	prot	1756.03	22.5427	0.970514
FABP2	4	120462867	120462867	0	TT	upstream	0	0	0	0	-0.0444752	0.642168	0.472672	0.483769	prot	1483.11	34.8837	0.521562
ANXA5	4	122810348	122810348	0	A	intronic	0	0	0	0	-0.0422901	0.826878	0.0666841	0.0693649	prot	908.917	16.3214	0.995496
ANXA5	4	122810348	122810348	A	0	intronic	0	0	0	0	-0.00450367	0.974007	0.144451	0.145008	prot	976.306	7.89034	0.999999
KIAA1109	4	123341598	123341602	AACAT	0	intronic	0	0	rs77552613	0	0.271401	0.243996	0.0479452	0.0369704	risk	1832.32	46.9633	0.178503
KIAA1109	4	123348136	123348136	T	0	splicing	0	0	0	0	0.339738	0.394046	0.0177539	0.012705	risk	637.667	73.3289	0.000104533
KIAA1109	4	123348136	123348136	0	T	splicing	0	0	0	0	-0.0687721	0.721313	0.0664019	0.0707945	prot	647.278	49.1156	0.0451496
KIAA1109	4	123466435	123466435	T	0	intronic	0	0	0	0	0.383931	0.0567555	0.0739412	0.0515832	risk	723.389	57.6618	0.00685215
KIAA1109	4	123466435	123466435	0	T	intronic	0	0	0	0	-0.127651	0.830668	0.00632949	0.00718509	prot	677.917	38.6309	0.268283
KIAA1109	4	123497379	123497380	TT	0	intronic	0	0	0	0	-1.29463	0.128663	0.00222463	0.00807154	prot	981.528	31.966	0.567649
IL2	4	123594281	123594281	T	0	intronic	0	0	rs77643137	0	0.675494	0.340567	0.00664419	0.00339233	risk	1000.84	29.9661	0.709671
SLC9A3	5	528628	528628	0	G	intronic	0	0	0	0	NA	NA	NA	0.345304	NA	195.5	NA	NA
PRKAA1	5	40813288	40813288	0	TA	intronic	0	0	0	0	-0.112591	0.323206	0.214233	0.233795	prot	1352.36	32.763	0.667981
CARD6	5	40877329	40877330	TT	0	exonic	frameshift deletion	CARD6:NM_032587:exon1:c.88_89del:p.30_30del,	0	0.0485927	-0.793249	0.198197	0.00427452	0.00940048	prot	2013.22	41.9746	0.343209
ERBB2IP	5	65258157	65258157	0	T	UTR5	0	0	0	0	0.788999	0.178241	0.0105598	0.00482512	risk	539.167	36.5011	0.35322
ERBB2IP	5	65258157	65258157	T	0	UTR5	0	0	0	0	-0.00814949	0.969761	0.0529134	0.0533233	prot	558.135	25.1917	0.889214
ERBB2IP	5	65400451	65400452	CT	0	intronic	0	0	0	0	-0.0463783	0.642042	0.329594	0.339921	prot	1058.83	41.7083	0.312689
ATG12	5	115195473	115195473	A	0	ncRNA	0	0	0	0	-0.358399	0.305686	0.0171321	0.024337	prot	889.972	48.5129	0.0508898
ACSL6	5	131352155	131352155	0	TG	intronic	0	0	0	0	0.115656	0.267993	0.302703	0.278861	risk	722.385	27.2324	0.879974
ACSL6	5	131354430	131354430	C	0	intronic	0	0	rs5871439	0	-0.0608232	0.652007	0.150179	0.158108	prot	651.667	5.71897	1
P4HA2	5	131581327	131581327	0	A	intronic	0	0	0	0	0.0427992	0.676535	0.291136	0.282383	risk	2298.98	13.0863	0.999982
IRF1	5	131846673	131846673	C	0	UTR3	0	0	rs5871455	0	-0.367849	0.00156411	0.201768	0.267483	prot	559.278	196.326	9.89048248108378e-25
IRF1	5	131846729	131846729	T	0	UTR3	0	0	rs11347983	0	-0.0957772	0.310455	0.451237	0.475047	prot	937.875	57.4899	0.0221078
IRF1	5	131847099	131847099	G	0	UTR3	0	0	0	0	0.945235	0.293931	0.00467771	0.00182292	risk	1534.62	32.0517	0.810436
IRF1	5	131849440	131849441	AC	0	intronic	0	0	0	0	0.230191	0.495072	0.0235839	0.018826	risk	431.917	80.6107	1.17520120774222e-05
IRF1	5	131849441	131849441	0	AC	intronic	0	0	0	0	0.0238509	0.815389	0.349355	0.343953	risk	664.444	14.5227	0.998594
IRF1	5	131849443	131849443	0	C	intronic	0	0	0	0	-0.432294	0.0381134	0.0481998	0.072379	prot	774.216	56.3158	0.0126393
IRF1	5	131849544	131849559	TACTTCCTTCCTCACC	0	intronic	0	0	rs34199964	0	-0.094356	0.489015	0.12853	0.139475	prot	1038.62	40.3941	0.452844
TNIP1(dist=5694),ANXA6(dist=13576)	5	150446884	150446884	C	0	intergenic	0	0	rs8177833	0.0566389	0.312277	0.221359	0.0520639	0.0386389	risk	243.1	63.6295	0.000137247
CDKAL1	6	20642494	20642494	A	0	upstream	0	0	rs10708068	0.280184	0.236662	0.0435763	0.22173	0.18358	risk	1357.38	16.7555	0.998897
CDKAL1	6	20866800	20866800	T	0	splicing	0	0	0	0	-0.0218303	0.881866	0.117164	0.119441	prot	951.308	16.4238	0.998633
NOTCH4	6	32272645	32272645	T	0	intronic	0	0	rs67982043	0	-0.0316948	0.904544	0.0318335	0.032825	prot	1207.07	66.5922	0.00384507
NOTCH4	6	32274151	32274151	T	0	intronic	0	0	0	0	0.441113	0.247933	0.0196242	0.0127137	risk	915.205	43.9487	0.200856
NOTCH4	6	32274151	32274151	0	T	intronic	0	0	0	0	0.051012	0.804862	0.0571629	0.0544749	risk	936.462	3.02857	1
NOTCH4	6	32293901	32293902	AG	0	intronic	0	0	0	0.298934	-0.0197141	0.85707	0.261548	0.265374	prot	841.892	6.02584	1
BTNL2	6	32478949	32478949	G	0	exonic	frameshift deletion	BTNL2:NM_019602:exon3:c.450delC:p.I150fs,	rs60740710	0	0.0484191	0.870986	0.0279296	0.0266446	risk	536.528	92.0906	2.9618739323528e-07
MAPK14	6	36148623	36148623	T	0	splicing	0	0	rs61763106	0	-0.310232	0.106255	0.057646	0.0769996	prot	1607.79	51.092	0.0615039
KCTD20	6	36560596	36560597	AA	0	intronic	0	0	0	0	-0.34413	0.219782	0.0260861	0.0364112	prot	1055.74	34.624	0.534008
KCTD20	6	36560597	36560597	0	A	intronic	0	0	0	0	0.243007	0.183844	0.0823044	0.0657153	risk	1127.71	24.0044	0.93695
KCTD20	6	36560597	36560597	A	0	intronic	0	0	0	0	-0.0260844	0.830061	0.185586	0.189561	prot	1261.44	2.29522	1
RTN4IP1	6	107183755	107183755	0	A	UTR5	0	0	0	0	0.197801	0.807326	0.00367611	0.00301837	risk	1706.54	30.2315	0.841768
RTN4IP1	6	107183759	107183761	GAA	0	UTR5	0	0	0	0	0.105089	0.611354	0.0566476	0.0512865	risk	1801.32	54.5095	0.0505897
C6orf203	6	107478940	107478944	CTTTT	0	splicing	0	0	rs71012764	0	0.0302403	0.750183	0.478571	0.471031	risk	1088.1	27.328	0.877225
BEND3	6	107527143	107527143	0	T	splicing	0	0	0	0	-0.0749946	0.57018	0.147727	0.157421	prot	845.41	24.2735	0.946746
RSPH4A	6	117044253	117044254	TC	0	upstream	0	0	0	0	-0.118236	0.359868	0.145283	0.16059	prot	1262.55	16.4996	0.999629
RSPH4A	6	117044254	117044254	0	TC	upstream	0	0	0	0	-0.266911	0.178559	0.0526916	0.0677197	prot	1161.15	60.528	0.0151243
IL20RA	6	137367607	137367609	AAA	0	intronic	0	0	0	0	-0.205644	0.205564	0.0952407	0.114496	prot	290.914	75.1825	3.90771718353381e-05
IL20RA	6	137367608	137367609	AA	0	intronic	0	0	0	0	0.147891	0.129305	0.485677	0.44888	risk	607.25	15.0351	0.997994
IL20RA	6	137367609	137367609	A	0	intronic	0	0	rs5880324	0	-0.0150685	0.8769	0.486392	0.490157	prot	595.194	14.4317	0.998682
IFNGR1	6	137566576	137566577	AA	0	intronic	0	0	rs71734486	0	0.0307747	0.809406	0.170909	0.166593	risk	1056.61	27.3192	0.850564
IFNGR1	6	137566577	137566577	A	0	intronic	0	0	0	0	0.0697309	0.631034	0.129701	0.122031	risk	1058.35	13.2661	0.999676
IFNGR1	6	137566577	137566577	0	A	intronic	0	0	0	0	-0.0588881	0.660023	0.149763	0.157418	prot	1102.84	34.7171	0.481682
TNFAIP3	6	138234028	138234028	T	0	intronic	0	0	0	0	0.107622	0.761572	0.0191506	0.0172303	risk	1060	67.4736	0.0016178
TNFAIP3	6	138237660	138237662	CCT	0	intronic	0	0	rs2307859	0	0.214842	0.0226859	0.517133	0.463494	risk	878.475	35.6469	0.578764
RNASET2	6	167290682	167290698	CCCTCACCCAGCCCTGG	0	upstream	0	0	rs77128125	0	0.218171	0.105827	0.191833	0.160258	risk	267.438	29.8159	0.475113
FGFR1OP	6	167373521	167373521	T	0	UTR3	0	0	0	0	-0.819246	0.0403368	0.011373	0.0254359	prot	617	75.0479	6.3146037769648e-05
FGFR1OP	6	167373521	167373521	0	T	UTR3	0	0	0	0	0.0358651	0.705892	0.473549	0.464617	risk	1267.15	11.3256	0.999985
GPR31	6	167489974	167489974	0	T	downstream	0	0	0	0.0516033	0.0776748	0.824645	0.0190485	0.01765	risk	1992.95	74.6102	0.000357006
MGC87042(dist=225440),IL6(dist=1425)	7	22731866	22731866	0	CT	intergenic	0	0	rs36215820	0	-0.001695	0.985743	0.500402	0.500825	prot	1492.38	36.3799	0.497919
DDC	7	50596241	50596244	TCTC	0	UTR5	0	0	0	0	0.0503784	0.685436	0.170555	0.163546	risk	1025.98	49.6823	0.140299
GRB10	7	50767609	50767609	0	A	intronic	0	0	0	0	-0.203779	0.300318	0.0569634	0.0689509	prot	1253.18	18.8221	0.99433
GRB10	7	50767609	50767609	A	0	intronic	0	0	0	0	-0.0651053	0.790689	0.0378048	0.0402457	prot	1221.21	9.85951	0.999998
COBL	7	51066067	51066069	TTC	0	exonic	nonframeshift deletion	COBL:NM_015198:exon9:c.1438_1440del:p.480_480del,	rs58682836	0	0.430387	0.000156568	0.256116	0.182927	risk	1366.39	72.6458	0.000859362
LAMB1	7	107363042	107363054	TTTTTTTTTTTTT	0	intronic	0	0	0	0	NA	NA	0.328638	NA	NA	213	NA	NA
LAMB1	7	107426022	107426022	0	CC	intronic	0	0	0	0	0.533046	0.587801	0.00298867	0.00175597	risk	1792.64	22.385	0.988977
LUC7L2	7	138747822	138747822	0	C	intronic	0	0	0	0	0.120884	0.373842	0.151793	0.136875	risk	933.395	18.4854	0.993116
LUC7L2	7	138747834	138747834	T	0	splicing	0	0	rs76370874	0	-0.316644	0.532721	0.00771054	0.0105525	prot	866.308	37.6625	0.438788
ATG9B;ATG9B	7	150344836	150344836	0	C	exonic;splicing	frameshift insertion	ATG9B:NM_173681:exon10:c.2295_2296insG:p.E765fs,	0	0.999997	-0.0863548	0.738546	0.0347237	0.0377373	prot	540.838	3.99936	1
ATG9B	7	150352547	150352549	ACA	0	upstream	0	0	rs34459931	0	-0.106775	0.455926	0.113995	0.125232	prot	716.595	57.0885	0.0389248
TNKS	8	9656582	9656582	0	A	intronic	0	0	0	0	0.261308	0.183253	0.072425	0.056715	risk	975.351	37.8538	0.340351
TNKS	8	9656582	9656582	A	0	intronic	0	0	0	0	0.0576289	0.933983	0.00487154	0.00459999	risk	894.553	30.4863	0.727935
TNFRSF10A	8	23115212	23115212	C	0	intronic	0	0	rs112258301	0	0.0835444	0.385932	0.403149	0.38322	risk	817.175	73.6671	0.000459679
RB1CC1	8	53705658	53705658	0	A	intronic	0	0	0	0	-1.09892	0.256937	0.00178293	0.0053314	prot	660.556	27.1251	0.792528
RB1CC1	8	53705658	53705658	A	0	intronic	0	0	rs75597498	0	0.0152671	0.935241	0.0726361	0.0716144	risk	719.861	3.92305	1
RB1CC1	8	53758642	53758643	AA	0	intronic	0	0	rs74274626	0	1.43845	0.0869805	0.00791241	0.00188897	risk	1109.05	36.8327	0.476817
RIPK2	8	90838925	90838933	GCCTCTGGC	0	upstream	0	0	0	0	NA	NA	NA	NA	NA	NA	NA	NA
TATDN1	8	125600217	125600217	T	0	ncRNA	0	0	0	0	-1.03804	0.313557	0.00159906	0.00450208	prot	689.806	23.2655	0.917429
MTSS1	8	125637363	125637363	A	0	intronic	0	0	0	0.211551	0.342625	0.0926858	0.0916355	0.066829	risk	231.536	64.6016	3.91666691782647e-05
SQLE	8	126084592	126084592	T	0	splicing	0	0	0	0	-0.367313	0.0254417	0.0796718	0.111105	prot	977.923	72.9308	0.000386204
SQLE	8	126084592	126084592	0	TT	splicing	0	0	0	0	-0.225175	0.462294	0.022332	0.0278149	prot	883.513	49.1395	0.087445
SQLE	8	126088874	126088874	G	0	exonic	frameshift deletion	SQLE:NM_003129:exon4:c.786delG:p.G262fs,	rs79445373	0	-0.0648835	0.806087	0.0323689	0.034464	prot	1003.85	1.48228	1
TONSL	8	145624988	145624988	0	A	UTR3	0	0	0	0	NA	NA	NA	NA	NA	NA	NA	NA
GLIS3	9	3845965	3845965	0	A	intronic	0	0	0	0	0.0272082	0.777251	0.384933	0.378512	risk	1131.49	35.6163	0.625014
IFNA17	9	21218003	21218003	0	T	exonic	frameshift insertion	IFNA17:NM_021268:exon1:c.170_171insA:p.H57fs,	0	0	-0.0890158	0.776574	0.0214785	0.0234312	prot	2259.05	75.0318	0.000659042
IFNA8	9	21399046	21399046	A	0	upstream	0	0	rs28751295	0	-0.0623217	0.592723	0.219984	0.230864	prot	1046.58	25.0687	0.867123
IL2RA	10	6144393	6144396	TTTT	0	upstream	0	0	0	0	-19.0243	0.991373	0	0.0279404	prot	381.667	44.0072	0.116896
IL2RA	10	6144394	6144396	TTT	0	upstream	0	0	0	0	-0.0612583	0.772038	0.054636	0.0578877	prot	424.111	77.2313	3.29291259525576e-05
CUL2	10	35354151	35354152	AA	0	intronic	0	0	0	0	-0.0738247	0.855859	0.0140743	0.0151363	prot	451.694	93.4724	1.87020056566660e-07
CUL2	10	35354152	35354152	0	A	intronic	0	0	0	0	0.119976	0.25326	0.323345	0.29767	risk	660	12.5441	0.999711
CUL2	10	35354152	35354152	A	0	intronic	0	0	rs58779572	0	0.0203085	0.95468	0.0190371	0.0186615	risk	474.167	109.195	8.10988851315527e-10
CREM	10	35477248	35477248	0	T	intronic	0	0	0	0	0.527118	0.00388422	0.0940262	0.0577278	risk	961.256	223.508	1.61380948052022e-28
ZNF365	10	63803920	63803920	0	G	upstream	0	0	0	0	-0.0293879	0.762583	0.484645	0.491988	prot	310.778	29.2697	0.698713
ZNF365	10	63806717	63806718	AG	0	intronic	0	0	0	0.217906	-0.079102	0.515666	0.17437	0.186053	prot	985.366	10.5348	0.999998
ATG13	11	46622402	46622402	T	0	splicing	0	0	0	0	-0.0133686	0.976269	0.0117786	0.0119352	prot	766.361	53.6313	0.0173808
ATG13	11	46650890	46650891	TC	0	ncRNA	0	0	rs67065551	0.999998	0.00539771	0.953672	0.475935	0.474588	risk	1175.31	0.194158	1
CARD17	11	104477491	104477491	T	0	upstream	0	0	0	0	-0.24592	0.210507	0.0562624	0.070837	prot	1586.62	51.6181	0.0557482
UBE4A	11	117752486	117752486	0	T	intronic	0	0	0	0	-0.451642	0.299396	0.0102123	0.0159495	prot	969.789	36.0034	0.46849
UBE4A	11	117752486	117752486	T	0	intronic	0	0	0	0	-0.180386	0.423112	0.0447368	0.0531107	prot	1029.92	39.8116	0.264481
CXCR5	11	118259695	118259695	A	0	upstream	0	0	0	0	-0.115756	0.725811	0.0207585	0.0232468	prot	956.162	44.1229	0.138723
CXCR5	11	118259695	118259695	0	A	upstream	0	0	0	0	0.0156854	0.927218	0.0868037	0.0855684	risk	1049.54	1.67011	1
CD4	12	6779642	6779642	G	0	ncRNA	0	0	rs75372499	0.626032	-0.0623175	0.530565	0.333541	0.347534	prot	930.225	5.47554	1
ENO2	12	6897155	6897155	0	G	intronic	0	0	0	0.999995	-0.131932	0.622743	0.0424369	0.0481337	prot	241.704	8.02548	0.99948
CD163	12	7547907	7547907	0	A	upstream	0	0	0	0	-0.13163	0.636445	0.0298204	0.0338736	prot	804.167	88.8868	8.48922880298521e-07
GABARAPL1	12	10256531	10256531	0	T	upstream	0	0	0	0	0.064952	0.895062	0.00965205	0.00905055	risk	886.872	57.8436	0.0157459
SLC2A13	12	38544965	38544965	0	A	intronic	0	0	0	0	0.825467	0.286736	0.00598145	0.00262889	risk	1060.97	27.0695	0.884572
SLC2A13	12	38544965	38544965	A	0	intronic	0	0	0	0	0.252875	0.623191	0.00969543	0.00754548	risk	1066.26	37.5862	0.442245
SLC2A13	12	38631462	38631462	0	A	intronic	0	0	0	0	-0.113138	0.246351	0.448069	0.476184	prot	1000.22	23.8621	0.902409
LRRK2	12	38967411	38967411	0	T	splicing	0	0	0	0	0.0762619	0.440718	0.41729	0.398871	risk	754.972	40.6317	0.201327
LRRK2	12	38967628	38967628	0	A	intronic	0	0	0	0	-0.0936983	0.780667	0.0205122	0.0224817	prot	746.639	99.6359	2.31500362310882e-08
LRRK2	12	38989314	38989314	T	0	intronic	0	0	0	0	19.514	0.994004	0.0166759	0	risk	1136.39	40.1021	0.421117
LRRK2	12	39039321	39039321	0	T	splicing	0	0	0	0	0.0928374	0.348183	0.418071	0.395671	risk	715.472	22.9203	0.925393
LRRK2	12	39043462	39043462	T	0	splicing	0	0	rs11317573	0	0.081235	0.405025	0.470515	0.450336	risk	1079.89	23.1855	0.919322
RACGAP1	12	48705718	48705718	0	TT	upstream	0	0	0	0	-0.0646361	0.804052	0.0323137	0.0343971	prot	1514.44	48.6442	0.138471
IFNG	12	66838320	66838321	AA	0	intronic	0	0	rs79723178	0	-0.1134	0.546444	0.0753096	0.0835968	prot	282.559	139.533	2.19841139167393e-15
IFNG	12	66838321	66838321	A	0	intronic	0	0	rs59955774	0	-0.112106	0.258459	0.39041	0.417394	prot	641.333	16.3723	0.99536
TRAFD1	12	111064272	111064272	T	0	splicing	0	0	0	0	0.339472	0.662424	0.00462168	0.0032957	risk	655.889	29.4951	0.688145
GLT1D1	12	127949806	127949808	GTT	0	intronic	0	0	0	0	0.192777	0.357243	0.0583999	0.0486587	risk	1184.75	80.887	6.23636901781551e-05
ENOX1	13	42770467	42770467	0	A	intronic	0	0	0	0	0.193829	0.141617	0.174968	0.148724	risk	607.444	271.666	7.41279129951219e-39
GZMB	14	24171719	24171719	0	T	intronic	0	0	0	0.135011	0.0691568	0.586078	0.16601	0.156655	risk	1188.24	41.3656	0.367749
RALGAPA1	14	35166021	35166021	0	A	intronic	0	0	0	0	-0.0888563	0.387782	0.328481	0.348371	prot	1065.5	31.8275	0.574519
RALGAPA1	14	35190847	35190847	A	0	intronic	0	0	rs35892589	0	-0.0394119	0.814339	0.0910683	0.0943836	prot	977.556	1.48646	1
RALGAPA1	14	35287806	35287806	A	0	intronic	0	0	0	0	-0.341541	0.116473	0.0463201	0.0639713	prot	592.472	137.036	2.56025885281887e-14
BCYRN1	14	75517535	75517535	A	0	ncRNA	0	0	rs71451199	0	-0.203358	0.504114	0.0228201	0.0278231	prot	1430.38	21.4756	0.980533
SLC24A4	14	92019807	92019809	TCT	0	intronic	0	0	rs71461971	0	-0.0382643	0.751347	0.200896	0.207109	prot	588.139	48.7027	0.0490181
SLC24A4	14	92028256	92028256	G	0	intronic	0	0	rs34605132	0.10002	-0.0619726	0.681835	0.10794	0.114054	prot	971.179	35.8048	0.524981
DYNC1H1	14	101519094	101519094	0	T	intronic	0	0	0	0	-0.0893077	0.574823	0.0949145	0.102869	prot	1380.69	40.2353	0.328987
DYNC1H1	14	101553638	101553638	0	AGCT	intronic	0	0	0	0	-0.274061	0.117449	0.0689902	0.0888107	prot	1288.61	52.3945	0.0742559
DYNC1H1	14	101576295	101576296	GA	0	intronic	0	0	rs17512811	0	0.425581	0.599475	0.00427765	0.00279912	risk	998	31.682	0.716347
HERC2	15	26191617	26191617	0	G	intronic	0	0	0	0	0.762527	0.287526	0.00670768	0.00314028	risk	888.359	30.4459	0.768342
HERC2	15	26191711	26191711	C	0	exonic	frameshift deletion	HERC2:NM_004667:exon8:c.835delG:p.G279fs,	0	0	0.307109	0.190631	0.0487481	0.0363259	risk	859.2	41.8254	0.308244
PDIA3	15	41844881	41844881	A	0	intronic	0	0	0	0	-0.00198487	0.996424	0.0115917	0.0116145	prot	1202.64	41.496	0.281055
TNFAIP8L3	15	49137948	49137948	T	0	intronic	0	0	rs76241791	0.999998	-0.00304516	0.975148	0.449082	0.449836	prot	1091.03	104.462	4.33059935322818e-09
KIF23	15	67501705	67501705	T	0	intronic	0	0	0	0	-0.326368	0.411138	0.0126319	0.0174219	prot	1141.46	58.9046	0.0124744
KIF23	15	67501705	67501705	0	T	intronic	0	0	0	0	-0.0532387	0.778374	0.0658927	0.0692464	prot	1199.05	5.11199	1
KIF23	15	67502542	67502542	C	0	splicing	0	0	0	0	-0.0449239	0.867892	0.0317531	0.0331638	prot	634.237	74.7888	0.000156566
CLK3	15	72705191	72705193	TCC	0	splicing	0	0	rs35200328	0	-0.530621	0.443246	0.00368295	0.00624488	prot	1039.93	37.4655	0.539931
CTSH	15	77018588	77018588	0	A	intronic	0	0	0	0	0.040021	0.673408	0.482343	0.472359	risk	861.974	24.1684	0.948487
IQGAP1	15	88818286	88818286	0	CTT	intronic	0	0	0	0	0.0471689	0.670387	0.24552	0.236887	risk	1321.77	55.0156	0.0285984
TPSD1	16	1246562	1246562	G	0	exonic	frameshift deletion	TPSD1:NM_012217:exon2:c.127delG:p.E43fs,	rs3830782	0	0.19857	0.366949	0.171452	0.145053	risk	207.615	11.884	0.372428
CREBBP	16	3748066	3748066	A	0	intronic	0	0	rs75459669	0	0.154945	0.452034	0.0602356	0.0520395	risk	1129.72	18.5389	0.995125
USP7	16	8895896	8895896	G	0	intronic	0	0	rs28362503	0	NA	NA	NA	NA	NA	NA	NA	NA
USP7	16	8895896	8895896	0	G	intronic	0	0	0	0	NA	NA	NA	NA	NA	NA	NA	NA
USP7	16	8917947	8917947	0	C	intronic	0	0	0	0	-0.00937052	0.921549	0.459696	0.462024	prot	1818.46	0.207436	1
USP7	16	8918344	8918344	0	A	intronic	0	0	0	0	-0.337072	0.105174	0.0510638	0.0700974	prot	567.167	93.4301	1.89677979109468e-07
USP7	16	8918344	8918344	A	0	intronic	0	0	0	0	0.484055	0.23656	0.0182058	0.0112988	risk	537.778	65.5535	0.00092133
VPS35	16	45260494	45260494	A	0	intronic	0	0	0	0	-0.322642	0.317956	0.0192767	0.0264228	prot	1336.92	59.8601	0.0100734
ADCY7	16	48892658	48892658	G	0	intronic	0	0	rs55938029	0	-0.421712	0.12076	0.107982	0.1558	prot	226.083	98.8874	9.0977836027271e-17
ADCY7	16	48903621	48903626	TGGGGC	0	intronic	0	0	rs60004974	0	-0.284021	0.0849889	0.0866618	0.11194	prot	484.194	143.942	1.75525698880129e-15
NOD2	16	49321282	49321282	0	C	exonic	frameshift insertion	NOD2:NM_022162:exon11:c.3019_3020insC:p.L1007fs,	rs41450053	0	2.51217	2.7394567074458e-06	0.0470482	0.00398764	risk	878.667	49.1535	0.152061
CCL22	16	55950015	55950015	G	0	upstream	0	0	rs3214179	0	0.10852	0.242981	0.488287	0.461233	risk	1179.98	28.9439	0.902571
TNFSF12-TNFSF13,TNFSF13	17	7403387	7403387	0	G	intronic	0	0	0	0	1.42177	0.0942545	0.00780285	0.00189394	risk	319.194	36.8547	0.33821
TNFSF12-TNFSF13,TNFSF13	17	7404371	7404373	ACA	0	intronic	0	0	rs58840546	0	0.164716	0.461013	0.049552	0.0423454	risk	1145.68	57.786	0.0267519
ULK2	17	19640214	19640215	AT	0	intronic	0	0	rs61129765	0	0.105828	0.372113	0.222171	0.204421	risk	529.111	12.9846	0.999575
ULK2	17	19685468	19685468	A	0	intronic	0	0	0	0	0.423432	0.270174	0.0200098	0.0131934	risk	687.75	62.831	0.00188793
CCL14-CCL15	17	31352770	31352776	GCAGAGG	0	ncRNA	0	0	rs41436444	0	0.0916994	0.363316	0.330166	0.31021	risk	1257.85	8.72892	1
FBXL20	17	34680655	34680656	AA	0	intronic	0	0	0	0	0.701483	0.0011896	0.105118	0.0550393	risk	238.115	148.666	5.86038174355516e-20
FBXL20	17	34680656	34680656	A	0	intronic	0	0	rs56193704	0	0.00501481	0.959384	0.422082	0.420859	risk	369.806	9.76903	0.999985
MED1	17	34861257	34861257	0	T	upstream	0	0	0	0	-0.139692	0.852557	0.00396263	0.00455399	prot	655.25	37.5099	0.311325
CDK12	17	34871055	34871055	A	0	upstream	0	0	0	0	-0.108663	0.793705	0.01258	0.0140038	prot	1125.49	37.2355	0.458237
NEUROD2	17	35013505	35013507	TCT	0	downstream	0	0	0	0	-0.0827563	0.542066	0.146686	0.15735	prot	992.833	27.996	0.756092
GRB7	17	35155343	35155343	0	GT	intronic	0	0	0	0	-0.0723405	0.859588	0.013659	0.0146686	prot	621.622	53.4284	0.0238323
STAT3	17	37729179	37729179	0	A	splicing	0	0	0	0	-0.140008	0.26222	0.16267	0.182651	prot	1257.92	43.4949	0.248902
STAT3	17	37734924	37734924	C	0	intronic	0	0	0	0	0.377556	0.27206	0.0234398	0.0161881	risk	1268.31	77.7252	0.000102082
ATP6V0A1	17	37904646	37904646	A	0	intronic	0	0	0	0	0.0810147	0.710702	0.0514505	0.0476374	risk	1308.13	124.542	2.08961534452331e-11
BECN1	17	38229839	38229839	0	C	upstream	0	0	0	0	0.0372921	0.859444	0.0639559	0.0617594	risk	247.406	20.0904	0.914167
NSF	17	42137408	42137408	0	GT	splicing	0	0	0	0	-0.183588	0.185679	0.126016	0.147661	prot	1410.18	27.1835	0.881368
SMURF2	17	60033236	60033236	A	0	intronic	0	0	0	0	-0.575393	0.149475	0.0121963	0.0214791	prot	793.944	36.6325	0.3476
PIK3C3	18	37788978	37788978	A	0	upstream	0	0	rs71174072	0	0.107027	0.494142	0.107041	0.0972327	risk	884.769	17.1079	0.997876
PIK3C3	18	37788978	37788978	0	A	upstream	0	0	0	0	0.0150169	0.953217	0.0358395	0.0353242	risk	804.128	24.9135	0.935251
PIK3C3	18	37789169	37789169	0	C	upstream	0	0	0	0	0.309405	0.0387407	0.131871	0.100298	risk	870.605	30.053	0.746608
PIK3C3	18	37796416	37796417	AT	0	intronic	0	0	rs33946724	0	-0.54868	0.000409225	0.0917025	0.148762	prot	616.833	400.701	3.41086462096026e-64
NEDD4L	18	53865205	53865205	0	GG	intronic	0	0	0	0	-0.112822	0.773314	0.0958118	0.106041	prot	235.5	12.3912	0.0146676
NEDD4L	18	54205643	54205643	T	0	splicing	0	0	rs5825275	0	-1.17988	0.0698488	0.0039072	0.012603	prot	565.056	50.7342	0.0324363
GPX4	19	1056622	1056622	0	G	intronic	0	0	0	0	1.03426	0.00014825	0.0589743	0.0217931	risk	251.714	205.862	7.02933972574898e-27
GPX4	19	1056850	1056855	TGGGGG	0	intronic	0	0	0	0	-0.287069	0.1822	0.174361	0.219607	prot	207	52.1884	1.05304259895734e-07
CCL25	19	8023426	8023426	0	G	upstream	0	0	0	0	-0.19207	0.160734	0.13227	0.155912	prot	392.053	46.1801	0.11915
TYK2	19	10352339	10352339	A	0	upstream	0	0	rs112792016	0.161094	-0.0820872	0.719688	0.0458698	0.0495994	prot	623.389	29.7061	0.678162
TYK2	19	10352352	10352352	T	0	upstream	0	0	0	0	0.0309859	0.909387	0.0334287	0.0324419	risk	484.833	35.7614	0.385664
TYK2	19	10352353	10352353	0	G	upstream	0	0	0	0	-0.362545	0.0247487	0.0885788	0.122543	prot	421.75	19.2205	0.98047
ATG4D	19	10524575	10524577	CTC	0	exonic	nonframeshift deletion	ATG4D:NM_032885:exon10:c.1257_1259del:p.419_420del,	0	0	-0.194951	0.835109	0.00249246	0.00302734	prot	517.972	23.9836	0.899154
RYR1	19	43687199	43687201	CCT	0	intronic	0	0	rs10532729	0	-0.00704304	0.953716	0.187674	0.18875	prot	771.282	48.9959	0.0896645
RYR1	19	43690341	43690341	0	C	intronic	0	0	0	0	-0.0235451	0.851429	0.17759	0.181055	prot	765.243	57.1448	0.0104641
TGFB1	19	46539784	46539784	G	0	splicing	0	0	rs55659002	0	0.230443	0.751396	0.00465319	0.00369902	risk	694.659	31.5598	0.795613
RSPH6A;SYMPK	19	51010520	51010520	C	0	upstream;downstream	0	0	rs61077252	0	0.0197339	0.860272	0.277301	0.273364	risk	314.588	40.8898	0.134793
SYMPK	19	51010602	51010614	CGCCCCGTCCCCC	0	UTR3	0	0	0	0	0.0229624	0.916896	0.0519723	0.0508525	risk	396.722	68.8823	0.000370916
FKBP1A-SDCBP2	20	1242542	1242542	G	0	ncRNA	0	0	rs10717069	0.0717245	-0.42381	0.0769045	0.0345493	0.0518382	prot	911.564	67.0171	0.00181586
RNF114	20	47996219	47996219	0	T	intronic	0	0	0	0	-0.0291232	0.869281	0.0813147	0.0835169	prot	681.556	5.06854	1
RNF114	20	47996219	47996219	T	0	intronic	0	0	rs34800638	0	0.0100603	0.940673	0.153298	0.151997	risk	740.611	13.7352	0.999218
PTPN1	20	48560276	48560276	A	0	upstream	0	0	0	0	1.50058	0.11101	0.00670478	0.00150301	risk	481.784	28.9404	0.754862
NFATC2	20	49441422	49441422	0	G	intronic	0	0	0	0	0.0429953	0.813632	0.0783869	0.0753366	risk	514.083	40.562	0.203443
RTEL1-TNFRSF6B	20	61789611	61789611	0	TT	ncRNA	0	0	0	0.0831362	NA	NA	NA	NA	NA	NA	NA	NA
ARFRP1	20	61803084	61803084	0	C	intronic	0	0	0	0	-0.311207	0.00429386	0.250894	0.313751	prot	567.667	138.463	1.47646103297606e-14
NRIP1	21	15258375	15258375	T	0	UTR3	0	0	0	0	-0.0476927	0.62502	0.454084	0.46593	prot	1355.86	29.8114	0.673148
NRIP1	21	15258468	15258468	0	T	UTR3	0	0	0	0	-0.313625	0.158525	0.0437103	0.0588643	prot	1301.51	44.9379	0.121195
APP	21	26465114	26465114	C	0	intronic	0	0	rs11299404	0	NA	NA	NA	NA	NA	NA	NA	NA
PSMG1	21	39477667	39477682	GGCAGGGGGCGAGAGG	0	upstream	0	0	0	0	0.108911	0.357557	0.28505	0.263383	risk	228.7	42.0082	0.0432814
ATG4A	23	107281679	107281679	T	0	splicing	0	0	0	0	-18.5477	0.994551	0	0.00699536	prot	759.158	27.0212	0.860207
