# Supplementary material for: Pooled Sequencing of 531 Genes in Inflammatory Bowel Disease Identifies an Associated Rare Variant in BTNL2 and Implicates Other Immune Related Genes
Source: PLoS Genet. 2015 Feb 11;11(2):e1004955. doi: 10.1371/journal.pgen.1004955 (PMC4335459; doi:10.1371/journal.pgen.1004955)
Supplement: S5 Table — (XLSX) [file pgen.1004955.s010.xlsx]

## Sheet: Sheet1
		Control		Crohn's disease				Ulcerative colitis				Inflamatory bowel disease
dbSNP137	Gene, variant	MAF		MAF	P	OR (95% CI)		MAF	P	OR (95% CI)		MAF	P	OR (95% CI)
rs144899251	CHTOP	0.0151		0.0112	0.04876	0.74		0.0147	0.8795	0.98		0.0126	0.1839	0.84
	c.-358G>A					(0.55-0.99)				(0.72-1.32)				(0.65-1.09)
rs7549308	CHTOP	0.0343		0.04201	0.02063	1.234		0.03788	0.2989	1.108		0.04023	0.04713	1.181
	c.220-7C>T					(1.03-1.48)				(0.91-1.35)				(1.00-1.39)
rs138274580	ATG4B	0.0126162		0.0177725	0.0257906	1.42		0.0144073	0.31731	1.17		0.0163033	0.0802417	1.27
	p.N330S					(1.04-1.94)				(0.86 - 1.59)				(0.97 - 1.66)
rs200140527	ARIH2	0.0008273		0.00266	0.009458	3.374		0.001939	0.1029	2.349		0.002448	0.01896	2.934
	c.388-6C>T					(1.27-8.95)				(0.82-6.77)				(1.14-7.53)
rs61729946	NICN1	0.0136		0.0086	0.00611	0.62		0.0095	0.04339	0.69		0.009	0.00408	0.65
	p.H191R					(0.45-0.86)				(0.49-0.98)				(0.49-0.86)
rs149336627	PLSCR1	0.0025		0.0038	0.1566	1.63		0.0047	0.0467	1.89		0.0042	0.06555	1.74
	c.-459G>A					(0.87-3.03)				(1.00-3.59)				(0.98-3.08)
rs3213119	IL12B	0.03371		0.02596	0.007862	0.764		0.02512	0.006037	0.7388		0.0256	0.001581	0.7532
	p.V298F					(0.63-0.93)				(0.59-0.92)				(0.63-0.90)
rs28362675*	BTNL2	0.0053		0.0076	0.09807	1.45		0.0116	0.0002028	2.13		0.0092	0.004211	1.74
	p.G454C					(0.95-2.22)				(1.40-3.26)				(1.18-2.55)
rs41441651*	BTNL2	0.0052		0.0073	0.1414	1.41		0.0115	0.0002508	2.15		0.009	0.006179	1.72
	p.D336N					(0.91-2.16)				(1.41-3.28)				(1.17-2.53)
rs28362679	BTNL2	0.0094		0.0056	0.009033	0.59		0.0082	0.496	0.87		0.0066	0.04242	0.71
	p.S334L					(0.4-0.88)				(0.59-1.29)				(0.51-0.99)
rs28362684	BTNL2	0.0097		0.0142	0.02123	1.46		0.0122	0.2162	1.29		0.0133	0.03777	1.39
	c.-118G>T					(1.06-2.01)				(0.90-1.83)				(1.03-1.87)
rs72945092	QRSL1	0.0195		0.0148	0.03498	0.7532		0.0176	0.4457	0.8998		0.01598	0.08298	0.8161
	c.-50C>A					(0.58-0.98)				(0.69-1.18)				(0.65-1.03)
rs144222183	CALML5	0.01003		0.007124	0.06726	0.7084		0.00726	0.1105	0.722		0.007181	0.04204	0.7142
	p.K42R					(0.49-1.03)				(0.48-1.08)				(0.52-0.99)
rs73440307	GLT1D1	0.0008		0.0024	0.02631	3.1		0.002	0.0795	2.95		0.0022	0.02984	3.03
	p.A94V					(1.16-8.30)				(1.05-8.27)				(1.18-7.79)
rs41444548	TBX21	0.07989		0.07323	0.146	0.9101		0.0671	0.008093	0.8284		7..06%	0.02185	0.8749
	c.491+43C>G					(0.8-1.03)				(0.72-0.95)				(0.78-0.98)
rs2738786	RTEL1	0.03798		0.03113	0.02877	0.8138		0.03353	0.1949	0.8789		0.03216	0.03845	0.8417
	c.3065-35T>C					(0.68-0.98)				(0.72-1.07)				(0.71-0.99)
* SNPs are in complete LD (r2 = 1)

## Sheet: Sheet2
CD OR	UC OR	IBD OR				CD OR conv	UC OR conv	IBD OR conv
0.74	0.98	0.84	(0.55-0.99)	(0.72-1.32)	(0.65-1.09)	1.35135	1.02041	1.19048
1.234	1.108	1.181	(1.03-1.48)	(0.91-1.35)	(1.00-1.39)	1.234	1.108	1.181
1.42	1.17	1.27	(1.04-1.94)	(0.86 - 1.59)	(0.97 - 1.66)	1.42	1.17	1.27
3.374	2.349	2.934	(1.27-8.95)	(0.82-6.77)	(1.14-7.53)	3.374	2.349	2.934
0.62	0.69	0.65	(0.45-0.86)	(0.49-0.98)	(0.49-0.86)	1.6129	1.44928	1.53846
1.63	1.89	1.74	(0.87-3.03)	(1.00-3.59)	(0.98-3.08)	1.63	1.89	1.74
0.764	0.7388	0.7532	(0.63-0.93)	(0.59-0.92)	(0.63-0.90)	1.3089	1.35355	1.32767
1.45	2.13	1.74	(0.95-2.22)	(1.40-3.26)	(1.18-2.55)	1.45	2.13	1.74
1.41	2.15	1.72	(0.91-2.16)	(1.41-3.28)	(1.17-2.53)	1.41	2.15	1.72
0.59	0.87	0.71	(0.4-0.88)	(0.59-1.29)	(0.51-0.99)	1.69492	1.14943	1.40845
1.46	1.29	1.39	(1.06-2.01)	(0.90-1.83)	(1.03-1.87)	1.46	1.29	1.39
0.7532	0.8998	0.8161	(0.58-0.98)	(0.69-1.18)	(0.65-1.03)	1.32767	1.11136	1.22534
0.7084	0.722	0.7142	(0.49-1.03)	(0.48-1.08)	(0.52-0.99)	1.41163	1.38504	1.40017
3.1	2.95	3.03	(1.16-8.30)	(1.05-8.27)	(1.18-7.79)	3.1	2.95	3.03
0.9101	0.8284	0.8749	(0.8-1.03)	(0.72-0.95)	(0.78-0.98)	1.09878	1.20715	1.14299
0.8138	0.8789	0.8417	(0.68-0.98)	(0.72-1.07)	(0.71-0.99)	1.2288	1.13779	1.18807
